# Supplementary material for: Performance of Large Language Models on Medical Oncology Examination Questions
Source: JAMA Netw Open. 2024 Jun 18;7(6):e2417641. doi: 10.1001/jamanetworkopen.2024.17641 (PMC11185976; doi:10.1001/jamanetworkopen.2024.17641)
Supplement: Supplement 2. — eTable 2. [file jamanetwopen-e2417641-s002.xlsx]

## Sheet: Data
Longwell JB, Hirsch I, Binder F, et al. The performance of large language models on medical oncology examinations. JAMA Netw Open. 2024;7(6):e2417641. doi:10.1001/jamanetworkopen.2024.17641
This supplemental material has been provided by the authors to give readers additional information about the work.
Test_name	Question_number	Question_body	Answer	References	Year	Site	Notes	ChatGPT4_answer	Follow_up_ChatGPT4_answer	Correct_First_ChatGPT4_Answer	Answer_correctness_ChatGPT4	Correct_Second_ChatGPT4_Answer	Comprehension_failure_ChatGPT4	Retrieval_failure_ChatGPT4	Reasoning_failure_ChatGPT4	Notes	Likelihood of possible harm	Extent of possible harm	Notes
ASCO	1	An 85-year-old man with metastatic prostate cancer who is currently undergoing treatment with leuprolide presents with new sharp bone pain in his pelvis and right hip. He reports that the pain occurs mostly at night, rated 5 of 10 in intensity, with occasional episodes reaching 6 of 10 intensity. His medical history is notable for hypertension treated with hydrochlorothiazide. His prostate-specif…	a	Alexander K, Goldberg J, Korc-Grodzicki B. Palliative cancer and symptom management in older patients with cancer. Clin Geriatr Med. 2016;31(1):45062. DOI: https://doi.org./10.1016/j.cger.2015.08.004 Luchting B, Azad SC. Pain therapy for the elderly patient: is opioid-free an option?. Curr Opin Anaesthesiol. 2019;32(1):86-91. DOI: https://doi.org/10.1097/ACO.0000000000000675		Supportive		The case described here involves a patient with prostate cancer that has metastasized to the bone, a situation commonly associated with severe pain. The World Health Organization (WHO) pain ladder suggests using opioids for moderate to severe cancer pain. Hence, non-steroidal anti-inflammatory drugs (NSAIDs) such as ibuprofen (option A) and anti-neuropathic pain medications like gabapentin (optio…	If extended-release oral morphine (option B) was not available or not appropriate for some reason, then "C. Oral oxycodone" would be the next best option. Oxycodone is also a strong opioid and can be very effective for managing moderate to severe cancer pain. It's important to note that oxycodone can be administered in both immediate-release and extended-release forms, the latter of which is typi…	0	2	0		Yes	Yes	Long-acting should not be started first according to guidelines (retrieval failure). Although NSAIDs may be insufficient, they are recommended for all patients without contraindications (reasoning failure).	High	3	Long acting opioid may have detrimental effect on an elderly patient: mental confusion, hallucinations.
ASCO	2	A 56-year-old woman with no history of smoking presents to the thoracic oncology clinic to discuss further adjuvant therapy for her newly diagnosed lung cancer. Her annual low-dose chest CT showed a 4.5-cm mass in the right upper lobe. Further staging imaging did not show distant disease. She underwent a right upper lobectomy with lymph node dissection. Pathology findings were consistent with ade…	b	Wu YL, Tsuboi M, He J, et al. Osimertinib in resected EGFR-mutated non-small-cell lung cancer. N Engl J Med. 2020;383(18):1711-23. DOI: https://doi.org/10.1056/NEJMoa2027071	2020	Thoracic		Osimertinib (Choice B) would be the most appropriate next step for this patient. Osimertinib is a third-generation tyrosine kinase inhibitor (TKI) that selectively and irreversibly inhibits both EGFR TKI-sensitizing and EGFR T790M resistance mutations. It has been shown to have superior efficacy and lower rates of serious adverse events compared to earlier generation TKIs such as gefitinib and er…	N/A	1	4	N/A
ASCO	3	A 72-year-old woman is referred for evaluation and management 3 weeks after undergoing total abdominal hysterectomy (TAH), bilateral salpingo-oophorectomy (BSO), and surgical staging to treat poorly differentiated carcinoma of the endometrium. Her uterine wall thickness was 12 mm, with 10 mm of tumor invasion and evidence of lymphovascular space invasion. All 14 pelvic and para-aortic lymph nodes…	c	Randall ME, Filiaci V, McMeekin DS, vet al. Phase III Trial: Adjuvant Pelvic Radiation Therapy Versus Vaginal Brachytherapy Plus Paclitaxel/Carboplatin in High-Intermediate and High-Risk Early Stage Endometrial Cancer. J Clin Oncol. 2019 Jul 20;37(21):1810-18. DOI: https://doi.org/10.1200/JCO.18.01575 National Comprehensive Cancer Network. NCCN Guidelines for Uterine Neoplasms V.1.2022 – Interim …	2019	Gyne		This patient with endometrial cancer has had a comprehensive surgical treatment with a total abdominal hysterectomy, bilateral salpingo-oophorectomy, and surgical staging. Her tumor was invasive, with >50% myometrial invasion (10 mm of tumor invasion into a 12 mm wall thickness) and evidence of lymphovascular space invasion (LVSI), which are risk factors for local and distant disease recurrence. …	N/A	1	4	N/A
ASCO	4	Three years ago, a 58-year-old woman was treated with lumpectomy, chemotherapy, and radiation for stage II estrogen receptor–positive, progesterone receptor–positive, HER2–negative breast cancer. She stopped taking hormonal therapy after one year. She now presents with a worsening lump around the surgical site on her right breast. A biopsy reveals invasive ductal carcinoma that is estrogen recept…	a	Aebi S, Gelber S, Anderson SJ, et al. Chemotherapy for isolated locoregional recurrence of breast cancer (CALOR): a randomised trial. Lancet Oncol. 2014;15(2):156-63. DOI: https://doi.org/10.1016/S1470-2045(13)70589-8		Breast		Breast cancer recurrence at the surgical site can present a complex therapeutic challenge. In the situation you've outlined, the recurrence of an estrogen receptor-positive, progesterone receptor-positive, HER2-negative breast cancer at the lumpectomy site would likely require further surgery, especially if the patient is healthy (ECOG performance status 0) and has no contraindications to surgery…	N/A	1	4	N/A
ASCO	5	A 70-year-old woman with no significant medical history presents with a 3-month history of a firm, pink skin nodule on the right lower leg, which has been slowly progressing. There is a palpable lymph node in the right inguinal region that is firm, fixed, and non-tender, measuring approximately 2 cm in diameter. She has no B symptoms. A punch biopsy of the skin lesion reveals CK20-positive, TTF-1…	c	Nghiem P, Bhatia S, Lipson EJ, et al. Durable tumor regression and overall survival in patients with advanced Merkel cell carcinoma receiving pembrolizumab as first-line therapy. J Clin Oncol. 2019;37(9):693-702. DOI: https://doi.org/10.1200/JCO.18.01896	2019	Skin		The patient's clinical history, physical examination, and immunohistochemical staining results are suggestive of metastatic cutaneous Merkel cell carcinoma (MCC). MCC is a rare, aggressive skin cancer that primarily affects elderly individuals and immunocompromised patients. It characteristically appears as a firm, flesh-colored to red or blue, rapidly growing nodule, often on sun-exposed skin. M…	N/A	1	4	N/A
ASCO	6	A 61-year-old woman presents to the oncology clinic for follow-up after completing eight cycles of treatment for right-sided colon cancer metastatic to the liver and lung. She was treated with 5-fluorouracil, leucovorin, and oxaliplatin (FOLFOX) and bevacizumab for 4 months. Prior CT scans showed a partial response to treatment with reduction in disease burden in her liver and lungs. She reports …	b	Simkens LH, van Tinteren H, May A, et al. Maintenance treatment with capecitabine and bevacizumab in metastatic colorectal cancer (CAIRO3): a phase 3 randomised controlled trial of the Dutch Colorectal Cancer Group. Lancet. 2015;385:1843-52. DOI: https://doi.org/10.1016/S0140-6736(14)62004-3. Kopetz S, Grothey A, Yaeger R, et al. Encorafenib, binimetinib, and cetuximab in BRAF V600E-mutated color…	2019	GI		The patient in this scenario is experiencing neuropathy, a common side effect of oxaliplatin, a component of the FOLFOX regimen. Oxaliplatin-induced peripheral neuropathy is typically dose-dependent and cumulative, often leading to symptoms such as numbness, tingling, and discomfort in the hands and feet. These side effects can significantly affect the patient's quality of life and can be an indi…	If the option to switch to targeted therapy with encorafenib and cetuximab were not available (as in some resource-limited settings or if the patient had a contraindication to these agents), then switching to a different chemotherapy regimen would be the next reasonable step. Choice D, to switch to fluorouracil and irinotecan (FOLFIRI), plus bevacizumab, would likely be the second choice. This is…	0	1	0			Yes	The patient has not progressed, so the type of treatment should not be switched (reasoning failure).	Medium	2	Switching lines of treatment without signs of progression (when the possibility of only discontinuing the drug responsible for the side effect) may eventually derive in a decreased overall survival although no immediate risk. Oncology principle
ASCO	7	A 75-year-old man with prostate cancer metastatic to the lumbar spine and bilateral iliac bones presents to your clinic for ongoing follow-up. His pain is well-controlled on his current medications. He has a history of depression and routinely follows up with a psychiatrist who oversees treatment with a combination of medications and psychotherapy. The patient reports a dry cough for the past wee…	c	Krantz MJ, Lewkowiez L, Hays H, et al. Torsade de pointes associated with very-high-dose methadone. Ann Intern Med. 2002;137:501-4. DOI: https://doi.org/10.7326/0003-4819-137-6-200209170-00010. McPherson ML, Walker KA, Davis MP, et al. Safe and appropriate use of methadone in hospice and palliative care: expert consensus white paper. J Pain Symptom Manage. 2019;57:635-65.e4. DOI: https://doi.org/…		Supportive		This patient with metastatic prostate cancer is taking methadone for pain control and has started a course of azithromycin for a suspected respiratory tract infection. Azithromycin and methadone both can prolong the QT interval, leading to potentially fatal ventricular arrhythmias such as Torsades de Pointes. Furthermore, this risk is increased in elderly patients, such as the one in this scenari…	N/A	1	4	N/A
ASCO	8	In her first remission, a 55-year-old woman underwent matched unrelated allogeneic stem cell transplant with myeloablative conditioning for high-risk acute myeloid leukemia (AML). She received antithymocyte globulin (ATG) as a part of conditioning and was placed on cyclosporine and mycophenolate immunosuppression for graft versus host disease (GVHD) prophylaxis. On day 30, she developed mild abdo…	c	Zeiser R, von Bubnoff N, Butler J, et al. Ruxolitinib for glucocorticoid-refractory acute Graft-versus-host disease. N Engl J Med. 2020;382:1800-10. DOI: https://doi.org/10.1056/NEJMoa1917635z.	2020	Heme		The patient in this case is likely suffering from steroid-refractory acute graft-versus-host disease (GVHD), a complication of allogeneic stem cell transplantation. Acute GVHD occurs when the donated bone marrow or peripheral blood stem cells view the recipient's body as foreign and attack the body. This condition typically presents within the first 100 days after transplant (thus referred to as …	N/A	1	4	N/A
ASCO	9	A 65-year-old woman with recently diagnosed IgG kappa multiple myeloma presented to the oncology clinic for follow-up. Laboratory results revealed a hemoglobin level of 9.0 g/dL and serum creatinine level of 3.2 mg/dL; her estimated creatinine clearance level was 29 mL/minute. Bone marrow demonstrated 25% plasma cells. There is no evidence of lytic lesions on skeletal survey or PET scan. She is c…	a	Raje N, Terpos E, Willenbacher W, et al. Denosumab versus zoledronic acid in bone disease treatment of newly diagnosed multiple myeloma: an international, double-blind, double-dummy, randomised, controlled, phase 3 study. Lancet Oncol. 2018;19:370-81. DOI: https://doi.org/10.1016/S1470-2045(18)30072-X. Parrondo RD, Sher T. Prevention of skeletal related events in multiple myeloma: focus on the RA…	2018	Heme		This patient with multiple myeloma has significant renal impairment (creatinine clearance <30 mL/minute) which can be a common complication due to the deposition of immunoglobulin light chains in the kidneys. In multiple myeloma, besides systemic chemotherapy, the addition of bone-modifying agents is recommended to reduce the risk of skeletal-related events (SREs) such as pathologic fractures, sp…	N/A	1	4	N/A
ASCO	10	After presenting with acute confusion and right hemiparesis, a 62-year-old man underwent biopsy of the left frontal lobe. Biopsy of the lesion was consistent with primary central nervous system (CNS) lymphoma. After extensive workup, there was no evidence of systemic lymphoma, cerebrospinal fluid spread, or eye involvement. He was started on a high-dose methotrexate-based regimen. After six treat…	c	Soussain C, Suzan F, Hoang-Xuan K, et al. Results of intensive chemotherapy followed by hematopoietic stem-cell rescue in 22 patients with refractory or recurrent primary CNS lymphoma or intraocular lymphoma. J Clin Oncol. 2001;19(3):742-9. DOI: https://doi.org/10.1200/JCO.2001.19.3.742 Rubenstein JL, Gupta NK, Mannis GN, Lamarre AK, Treseler P. How I treat CNS lymphomas. Blood. 2013;122(14):2318…		Heme		The optimal management of primary central nervous system (CNS) lymphoma that has achieved complete remission after induction therapy is still a subject of debate and ongoing research as of my knowledge cut-off in September 2021. Option A, maintenance methotrexate, is a potential option for continuing therapy. High-dose methotrexate is a cornerstone of treatment for CNS lymphoma, but its role in t…	Given the current information and without the availability of further clinical trials or data post my last update in September 2021, it's challenging to definitively rank these options as second choice. However, I could speculate that a possible second choice might be Option D: Maintenance ibrutinib. While ibrutinib is generally used for B-cell malignancies and has been tested in primary CNS lymp…	0	1	0		Yes		Option C is recommended by various sources as a treatment after induction therapy.	Medium	2	Choosing wrong treatment option for CNS lymphoma (limited benefit only in retrospective studies)
ASCO	11	A 65-year-old woman presents with a history of stage I breast cancer in her left breast that was estrogen receptor–negative, progesterone receptor–negative, and HER2-positive by immunohistochemistry. Four years ago, she was treated with paclitaxel and trastuzumab in the adjuvant setting. She recently underwent staging scans for worsening back pain, which showed multiple sclerotic lesions on the s…	c	Swain SM, Baselga J, Kim SB, et al. Pertuzumab, trastuzumab, and docetaxel in HER2-positive metastatic breast cancer. N Engl J Med. 2015;372(8):724-34. DOI: https://doi.org/10.1056/NEJMoa1413513		Breast		The patient's presentation suggests she has recurrent HER2-positive metastatic breast cancer. The disease recurred despite adjuvant therapy with paclitaxel and trastuzumab, thus these drugs are unlikely to be as effective if used again. The recommended first-line systemic therapy for recurrent or metastatic HER2-positive breast cancer is typically a combination of chemotherapy, HER2-targeted mono…	N/A	1	4	N/A
ASCO	12	A 67-year-old woman presents with postmenopausal bleeding. An endometrial biopsy shows high-grade carcinoma with serous features. CT imaging of the abdomen and pelvis shows an enlarged uterus with diffuse endometrial thickening and a 6-cm mass with no evidence of disease extension. She undergoes total abdominal hysterectomy (TAH), bilateral salpingo-oophorectomy (BSO), omentectomy, and paraaortic…	b	Fader AN, Roque DM, Siegel E, et al. Randomized phase II trial of carboplatin-paclitaxel versus carboplatin-paclitaxel-trastuzumab in uterine serous carcinomas that overexpress human epidermal growth factor receptor 2/neu. J Clin Oncol. 2018;36(20):2044-51. DOI: https://doi.org/10.1200/JCO.2017.76.5966 Fader AN, Roque DM, Siegel E, et al. Randomized phase II trial of carboplatin-paclitaxel compar…	2018	Gyne		This patient's tumor is strongly positive for HER2 (3+ on immunohistochemistry), indicating overexpression of the HER2 protein. HER2 is a receptor tyrosine kinase, and its overexpression is associated with more aggressive disease and poor prognosis in various cancers, including endometrial cancer. Trastuzumab is a monoclonal antibody that targets HER2 and has been shown to improve outcomes in HER…	N/A	1	4	N/A
ASCO	13	A 61-year-old woman presents with painless gross hematuria lasting six months. Last month, she was passing intermittent clots, and she now presents with urinary obstruction. A Foley catheter is placed. Her medical history consists of poorly controlled hypertension, poorly controlled type 2 diabetes mellitus, and chronic obstructive pulmonary disease resulting from a 90 pack-year smoking history. …	a	Galsky MD, Hahn NM, Rosenberg J, et al. Treatment of patients with metastatic urothelial cancer "unfit" for cisplatin-based chemotherapy. J Clin Oncol. 2011;29(17):2432-8. DOI: https://doi.org/10.1200/JCO.2011.34.8433 Galsky MD, Chen GJ, Oh WK, et al. Comparative effectiveness of cisplatin-based and carboplatin-based chemotherapy for treatment of advanced urothelial carcinoma. Ann Oncol. 2012;23(…		GU		The patient has muscle-invasive bladder cancer without distant metastasis, as indicated by her symptoms and the results of cystoscopy and histopathology. In muscle-invasive bladder cancer, the treatment of choice is typically neoadjuvant (pre-surgical) cisplatin-based combination chemotherapy followed by radical cystectomy. This strategy has been shown to improve overall survival in comparison to…	The second-choice answer would be "A. Radical cystectomy and pelvic lymph node dissection". This is a common treatment for muscle-invasive bladder cancer, especially after a patient has received neoadjuvant chemotherapy. However, in this case, since the patient hasn't yet undergone any chemotherapy, it would be more beneficial to start with a cisplatin-based chemotherapy regimen, such as gemcitab…	0	1	1	Yes	Yes		The patient has reduced renal function after nephrostomy tube (comprehension failure), which is unacceptable for cisplatin-based therapy (retrieval failure).	High	3	Cisplatin on a patient with previously documented AKI would most likely lead to worsening of the AE and limit further therapeutic options
ASCO	14	A 45-year-old man presents to the emergency department with early satiety and unintentional weight loss over the past several months. An upper endoscopy reveals an infiltrative mass extending below the gastroesophageal junction to the antrum. A biopsy of the mass shows poorly differentiated adenocarcinoma with signet ring features. He reports that his brother was diagnosed and treated for gastric…	b	Cisco RM, Ford JM, Norton JA. Hereditary diffuse gastric cancer: implications of genetic testing for screening and prophylactic surgery. Cancer. 2008;113(7 Suppl):1850-6. DOI: https://doi.org/10.1002/cncr.23650 Blair V, Martin I, Shaw D, et al. Hereditary diffuse gastric cancer: diagnosis and management. Clin Gastroenterol Hepatol. 2006;4(3):262-75. DOI: https://doi.org/10.1016/j.cgh.2005.12.003 …		GI		The CDH1 gene provides instructions for making a protein that helps cells stick together and is involved in communication between cells. Mutations in this gene increase the risk of developing diffuse gastric cancer, which is characterized by poorly differentiated adenocarcinoma with signet ring features, and lobular breast cancer. Diffuse gastric cancer has an average age of onset in the 30s to 4…	N/A	1	4	N/A
ASCO	15	A 75-year-old man with a history of coronary artery disease, hypertension, and diabetes presented with a two-week history of progressive shortness of breath and fatigue. His physical examination was significant for pallor and petechia on the lower extremities. A complete blood count revealed a hemoglobin level of 7 g/dL, leukocyte count of 600/mm3, and platelet count of 20,000/mm3. A bone marrow …	c	DiNardo CD, Jonas BA, Pullarkat V, et al. Azacitidine and venetoclax in previously untreated acute myeloid leukemia. N Engl J Med. 2020;383(7):617-29. DOI: https://doi.org/10.1056/NEJMoa2012971	2020	Heme		The patient's clinical presentation and diagnostic results suggest a diagnosis of acute myeloid leukemia (AML), specifically characterized by an increased percentage of myeloblasts (>20%) in the bone marrow. AML in elderly patients or patients with comorbidities can be challenging to treat due to the aggressiveness of the disease and the potential for treatment-related toxicity. A. Gemtuzumab ozo…	N/A	1	4	N/A
ASCO	16	A 62-year-old woman is receiving palliative chemotherapy for metastatic breast cancer to the lung and bone. She presents to the clinic before her next round of chemotherapy with sudden-onset shortness of breath and a cough. No one in her home has had similar symptoms. She has not been febrile, and her cough is nonproductive. Two days ago, she traveled by car from her relative’s house, which is si…	d	Raskob GE, van Es N, Verhamme P, et al. Edoxaban for the treatment of cancer-associated venous thromboembolism. N Engl J Med. 2018;378(7):615-24. DOI: https://doi.org/10.1056/NEJMoa1711948 Young AM, Marshall A, Thirlwall J, et al. Comparison of an oral factor xa inhibitor with low molecular weight heparin in patients with cancer with venous thromboembolism: results of a randomized trial (SELECT-D…	2018	Supportive		The patient's presentation of sudden-onset shortness of breath, right mid-back pain with deep breath, and leg swelling, along with the finding of a right lower lobe pulmonary embolus on CT angiogram, is suggestive of acute pulmonary embolism. The most likely cause in this patient is venous thromboembolism secondary to her metastatic cancer and recent prolonged travel. In the setting of cancer, lo…	N/A	1	4	N/A
ASCO	17	You are asked to consult on a 70-year-old man in the intensive care unit who is intubated owing to respiratory failure. He is a heavy smoker of 60 packs a year. A chest CT scan revealed a large mediastinal mass with significant compression of the superior vena cava (SVC) and trachea. There is also evidence of multiple liver lesions and bilateral supraclavicular lymphadenopathy. Laboratory testing…	b	Lo Russo G, Macerelli M, Platania M, et al. Small-cell lung cancer: clinical management and unmet needs new perspectives for an old problem. Curr Drug Targets. 2017;18(3):341-62. DOI: https://doi.org/10.2174/1389450117666160502152331 Kvale PA, Selecky PA, Prakash UB; American College of Chest Physicians. Palliative care in lung cancer: ACCP evidence-based clinical practice guidelines (2nd edition…		Lung		This patient's presentation is concerning for malignancy given his heavy smoking history, large mediastinal mass, liver lesions, and bilateral supraclavicular lymphadenopathy. Specifically, the signs point to advanced lung cancer with metastatic disease, given the liver lesions and lymphadenopathy. High LDH and severe clinical condition also suggest poor prognosis. However, a definitive diagnosis…	N/A	1	4	N/A
ASCO	18	A 67-year-old woman presents to your clinic following a screen-detected diagnosis of right breast cancer. She has undergone a partial mastectomy and a sentinel lymph node biopsy. Her pathology reveals a 1.5-cm invasive ductal carcinoma, grade 2, that is estrogen receptor–positive, progesterone receptor–positive, and HER2-positive by immunohistochemistry. Margins are negative and no sentinel lymph…	c	Smith BD, Bellon JR, Blitzblau R, et al. Radiation therapy for the whole breast: executive summary of an American Society for Radiation Oncology (ASTRO) evidence-based guideline. Pract Radiat Oncol. 2018;8(3):145-52. DOI: https://doi.org/10.1016/j.prro.2018.01.012 NCCN. National Comprehensive Cancer Network Guidelines in Oncology. Breast Cancer. Available at: https://www.nccn.org/professionals/ph…		Breast		This woman has stage I (due to the tumor size and lack of lymph node involvement), grade 2, hormone receptor (ER/PR)-positive, HER2-positive breast cancer with an Oncotype DX recurrence score of 15 (which is relatively low risk). Radiotherapy following partial mastectomy (lumpectomy) is standard care to decrease the risk of local recurrence, regardless of whether the margins are positive or negat…	N/A	1	4	N/A
ASCO	19	Fourteen months ago, a 55-year-old man presented to an otolaryngologist with an enlarged left neck mass. Biopsy at the time showed squamous cell carcinoma. Direct laryngoscopy showed a remaining vocal cord tumor with no vocal cord fixation. The patient missed his follow-up appointment, and he continued to consume a twelve-pack of beer and a pack of cigarettes daily. He now presents with a much la…	d	Lefebvre JL, Pointreau Y, Rolland F, et al. Induction chemotherapy followed by either chemoradiotherapy or bioradiotherapy for larynx preservation: the TREMPLIN randomized phase II study [published correction appears in J Clin Oncol. 2013 May 1;31(13):1702]. J Clin Oncol. 2013;31(7):853-59. DOI: https://doi.org/10.1200/JCO.2012.42.3988 National Comprehensive Cancer Network. NCCN Clinical Practice…		H&N		The patient in this scenario appears to have a locally advanced laryngeal squamous cell carcinoma with bulky nodal disease but no distant metastasis. This patient has a heavy history of alcohol and tobacco use, both of which are known risk factors for squamous cell carcinoma of the head and neck. The National Comprehensive Cancer Network (NCCN) guidelines for locally advanced laryngeal cancer rec…	N/A	1	4	N/A
ASCO	20	A 62-year-old man presented to his primary care provider with a six-month history of persistent swelling, redness, and itching at the inner end of the right eye. He initially received treatment with topical antibacterial eye drops with no relief. He was then referred to an ophthalmologist. On examination, he had mild ptosis and a 2-cm pink salmon patch in the bulbar conjunctiva with no palpable a…	a	Stefanovic A, Lossos IS. Extranodal marginal zone lymphoma of the ocular adnexa. Blood. 2009;114(3):501-10. DOI: https://doi.org/10.1182/blood-2008-12-195453 Ferreri AJ, Ponzoni M, Dognini GP, et al. Bacteria-eradicating therapy for ocular adnexal MALT lymphoma: questions for an open international prospective trial. Ann Oncol. 2006;17(11):1721-2. DOI: https://doi.org/10.1093/annonc/mdl124		Heme		This patient's CD20-positive, CD23-, CD5-, and CD10-negative tumor is consistent with the diagnosis of extranodal marginal zone lymphoma of mucosa-associated lymphoid tissue (MALT lymphoma), also known as extranodal marginal zone B-cell lymphoma. MALT lymphomas can occur in various locations, including the stomach, lung, skin, and ocular adnexa. This type of lymphoma typically remains localized f…	N/A	1	4	N/A
ASCO	21	A 65-year-old woman with a history of standard-risk IgG kappa myeloma was found to have disease progression while on lenalidomide maintenance therapy. Her treatment history includes induction with lenalidomide, bortezomib, and dexamethasone, followed by autologous stem cell transplant and lenalidomide maintenance therapy. While on lenalidomide maintenance, M protein level rose, and a PET scan dem…	d	Dimopoulos M, Quach H, Mateos MV, et al. Carfilzomib, dexamethasone, and daratumumab versus carfilzomib and dexamethasone for patients with relapsed or refractory multiple myeloma (CANDOR): results from a randomised, multicentre, open-label, phase 3 study [published correction appears in Lancet. 2020 Aug 15;396(10249):466]. Lancet. 2020;396(10245):186-97. DOI: https://doi.org/10.1016/S0140-6736(2…	2020	Heme		This patient's multiple myeloma has shown progression on lenalidomide maintenance, so it is reasonable to consider a different line of therapy. Additionally, the presence of del(17p) marks a high-risk feature, which may require more aggressive treatment options. Option A (Bortezomib and dexamethasone) and option B (Lenalidomide, bortezomib, and dexamethasone) may not be optimal because this patie…	N/A	1	4	N/A
ASCO	22	A 55-year-old man presents to the emergency department with a two-week history of worsening shortness of breath, fatigue, and bleeding gums. He has no significant comorbidities, and his Eastern Cooperative Oncology Group (ECOG) performance status is 1. A complete blood count is performed, and he is noted to have a leukocyte count of 50 x 109/L, a hemoglobin level of 5.6 g/dL, and a platelet count…	a	Stone RM, Mandrekar SJ, Sanford BL, et al. Midostaurin plus chemotherapy for acute myeloid leukemia with a FLT3 mutation. N Engl J Med. 2017;377(5):454-64. DOI: https://doi.org/10.1056/NEJMoa1614359		Heme		The patient has newly diagnosed acute myeloid leukemia (AML) with an FLT3-ITD mutation. In the absence of adverse cytogenetic features, FLT3 mutations guide therapeutic decision-making due to the availability of targeted therapies. The presence of the FLT3-ITD mutation makes this patient eligible for the addition of midostaurin, a multi-targeted kinase inhibitor, to induction chemotherapy with da…	N/A	1	4	N/A
ASCO	23	A 65-year-old man presents in the clinic with unintentional weight loss, palpable right axillary lymph nodes, and fatigue. He has a history of stage IIA malignant melanoma of the back. Three years ago, a wide local excision and sentinel lymph node biopsy was completed. The Eastern Cooperative Oncology Group performance status is 1. Cross-sectional imaging of the chest, abdomen, and pelvis demonst…	a	Hodi FS, Chiarion-Sileni V, Gonzalez R, et al. Nivolumab plus ipilimumab or nivolumab alone versus ipilimumab alone in advanced melanoma (CheckMate 067): 4-year outcomes of a multicentre, randomized, phase 3 trial [published correction appears in Lancet Oncol. 2018 Dec;19(12):e668] [published correction appears in Lancet Oncol. 2018 Nov;19(11):e581]. Lancet Oncol. 2018;19(11):1480-92. DOI: https:…		Skin	First published in 2017	A. Nivolumab with ipilimumab The patient's presentation and biopsy results are consistent with metastatic melanoma. In metastatic melanoma without a BRAF mutation, immunotherapy is a preferred initial treatment approach. According to the guidelines as of my last update in 2021, the combination of nivolumab and ipilimumab is a preferred regimen. Nivolumab and ipilimumab are both immune checkpoint …	N/A	1	4	N/A
ASCO	24	A 48-year-old man presents to the local emergency department with complaints of vague abdominal pain. He reports symptoms of increasing fatigue, early satiety, and intermittent nausea over the past six months. He gets easily short of breath with minimal activities. He has no significant medical problems and takes no prescription medications. Physical examination reveals a palpable liver edge as w…	d	Heinrich MC, Jones RL, von Mehren M, et al. Avapritinib in advanced PDGFRA D842V-mutant gastrointestinal stromal tumour (NAVIGATOR): a multicentre, open-label, phase 1 trial [published correction appears in Lancet Oncol. 2020 Sep;21(9):e418]. Lancet Oncol. 2020;21(7):935-46. DOI: https://doi.org/10.1016/S1470-2045(20)30269-	2020	Sarcoma		This patient has been diagnosed with a metastatic gastrointestinal stromal tumor (GIST) with a PDGFRA exon 18 D842V mutation. The tyrosine kinase inhibitors imatinib, sunitinib, and regorafenib have been used in the treatment of GIST. However, the PDGFRA D842V mutation confers resistance to these drugs. Therefore, these drugs would not be effective for this patient. Avapritinib (option D) is a ty…	N/A	1	4	N/A
ASCO	25	A 56-year-old postmenopausal woman noticed a lump in her left breast, prompting further evaluation. A diagnostic mammogram noted a spiculated mass in the upper outer quadrant of the left breast, along with abnormal axillary lymph nodes. Ultrasonogram noted a hypoechoic mass measuring 1.8 cm and three suspicious lymph nodes in the axilla. Ultrasonography-guided core needle biopsy of both the mass …	d	Masuda N, Lee SJ, Ohtani S, et al. Adjuvant capecitabine for breast cancer after preoperative chemotherapy. N Engl J Med. 2017;376:2147-59. DOI: https://doi.org/10.1056/NEJMoa1612645.		Breast		The patient in this scenario has been diagnosed with triple-negative (estrogen receptor-, progesterone receptor-, and HER2-negative) breast cancer (TNBC), which is more aggressive and has a higher risk of recurrence and poorer prognosis compared to other types of breast cancer. The best choice is A. Adjuvant radiation therapy. After lumpectomy, it is standard of care to provide adjuvant radiation…	If we consider a second choice, it would be D. Adjuvant radiation therapy and adjuvant capecitabine. This is considering the aggressive nature of triple-negative breast cancer (TNBC) and the potential for residual microscopic disease that may not have been detected. Although the patient had a good response to neoadjuvant chemotherapy, adjuvant capecitabine might be considered if there's a high ri…	0	2	1		Yes		CREATE-X included all patients with residual disease, regardless of size (retrieval failure)	Medium	2	In create x ~70% received radiation therapy, benefit in TNBC HR 0.58 DFS and 0.52 OS.
ASCO	26	A previously healthy 63-year-old woman initially presented to her primary care physician with iron-deficiency anemia. Work-up revealed an ascending colon mass that was biopsied and confirmed to be invasive adenocarcinoma. She underwent a right hemicolectomy. Final pathology noted a 3-cm adenocarcinoma, with invasion through the muscularis propria and one of 18 lymph nodes involved; pathologic sta…	c	Grothey A, Sobrero AF, Shields AF, et al. Duration of adjuvant chemotherapy for stage III colon cancer. N Engl J Med. 2018;378:1177-88. DOI: https://www.doi.org/10.1056/NEJMoa1713709. André T, Boni C, Navarro M, et al. Improved overall survival with oxaliplatin, fluorouracil, and leucovorin as adjuvant treatment in stage II or III colon cancer in the MOSAIC trial. J Clin Oncol. 2009;27:3109-16. D…	2018	GI		This patient's colon cancer is stage III (any T, N1, M0), which indicates that the cancer has spread to the lymph nodes but not to distant sites. For patients with stage III colon cancer, adjuvant chemotherapy has been shown to improve both disease-free survival and overall survival. Both FOLFOX (fluorouracil, leucovorin, and oxaliplatin) and CAPOX (capecitabine and oxaliplatin) are standard chem…	N/A	1	4	N/A
ASCO	27	A 68-year-old right-handed man presented to the emergency department with his first generalized seizure. A CT of the head showed a lesion in the right frontal lobe. A brain MRI with and without contrast enhancement confirmed a 2 x 2 cm contrast-enhancing lesion in the right frontal lobe. He was started on dexamethasone and levetiracetam. The lesion was resected, and pathology was consistent with …	b	Stupp R, Taillibert S, Kanner A, et al. Effect of tumor-treating fields plus maintenance temozolomide vs maintenance temozolomide alone on survival in patients with glioblastoma: a randomized clinical trial. JAMA. 2017;318:2306-16. DOI: https://doi.org/10.1001/jama.2017.18718. Erratum in: JAMA. 2018;319:1824.		CNS		The most appropriate next step in the treatment of this patient with a newly diagnosed glioblastoma is concurrent radiation therapy and temozolomide, followed by maintenance temozolomide with or without tumor treating fields (Option B). Glioblastoma is the most common primary brain tumor in adults and is associated with a poor prognosis. The standard of care following surgical resection of a glio…	N/A	1	4	N/A
ASCO	28	A 60-year-old woman presents with an enlarging right parotid mass that developed over 2 months. She reports no medical comorbidities and takes no medications. She has no additional symptoms, and her neurologic examination is unremarkable. Laboratory studies, including renal and liver function studies, are unremarkable. MRI and contrast-enhanced CT of the head and neck show a 2.5-cm enhancing mass…	d	Lee A, Givi B, Osborn VW, et al. Patterns of care and survival of adjuvant radiation for major salivary adenoid cystic carcinoma. Laryngoscope. 2017;127:2057-62. DOI: http://doi.org/10.1002/lary.26516. Safdieh J, Givi B, Osborn V, et al. Impact of adjuvant radiotherapy for malignant salivary gland tumors. Otolaryngol Head Neck Surg. 2017;157:988-94. DOI: http://doi.org/10.1177/0194599817717661. T…		H&N		The presence of positive perineural invasion in this patient's pathology report indicates a high risk of local recurrence, despite the lack of named nerve involvement and negative surgical margins. Positive perineural invasion is a known adverse prognostic factor in parotid cancers, including adenoid cystic carcinoma. Adjuvant radiation therapy is often recommended in such high-risk situations, a…	N/A	1	4	N/A
ASCO	29	A 65-year-old man with a metastatic gastrointestinal stromal tumor (GIST) is referred to you by his local oncologist. The patient had metastatic disease to the liver on diagnosis and was treated with imatinib 400 mg daily for the last 5 months. He has tolerated imatinib well overall, with the only adverse effects of intermittent diarrhea and fatigue. His local oncologist obtained new imaging, whi…	c	Heinrich MC, Jones RL, von Mehren M, et al. Avapritinib in advanced PDGFRA D842V-mutant gastrointestinal stromal tumour (NAVIGATOR): a multicentre, open-label, phase 1 trial. Lancet Oncol. 2020;21:935-46. DOI: http://doi.org/10.1016/S1470-2045(20)30269-2.	2020	Sarcoma	GIST considered sarcoma, although acknowledge could be GI	C. Change therapy to avapritinib The presence of a D842V mutation in exon 18 of PDGFRA in a patient with GIST is known to be resistant to treatment with imatinib and sunitinib but sensitive to avapritinib. Avapritinib has been approved for the treatment of adults with unresectable or metastatic gastrointestinal stromal tumor (GIST) harboring a platelet-derived growth factor receptor alpha (PDGFRA…	N/A	1	4	N/A
ASCO	30	A 73-year-old woman with a past medical history of well-controlled hypertension undergoes a colonoscopy for symptomatic iron deficiency anemia. The colonoscopy reveals a mass in the cecum; the biopsy reveals adenocarcinoma. She then undergoes staging CT of the chest, abdomen, and pelvis that reveals multiple peritoneal implants. There is no other evidence of metastatic disease. Molecular profilin…	b	André T, Shiu KK, Kim TW, Jensen BV, et al. KEYNOTE-177 Investigators. Pembrolizumab in Microsatellite-Instability-High Advanced Colorectal Cancer. N Engl J Med. 2020;383:2207-18. Kopetz S, Grothey A, Yaeger R, et al. Encorafenib, Binimetinib, and Cetuximab in BRAF V600E-Mutated Colorectal Cancer. N Engl J Med. 2019;381:1632-43.	2020	GI		The patient in this scenario has metastatic colorectal cancer with high microsatellite instability (MSI-H) and BRAF V600E mutation. MSI-H is a biomarker of defective DNA mismatch repair, which is found in approximately 15% of all colorectal cancers. The high mutation burden in these cancers can produce novel tumor antigens and activate the immune system, making MSI-H cancers particularly suscepti…	Given the tumor's microsatellite instability-high (MSI-H) status and high tumor mutation burden, which are predictive of a good response to immunotherapy, the second choice would be (B) Pembrolizumab. Pembrolizumab is an immune checkpoint inhibitor that has shown effectiveness in MSI-H colorectal cancers. The options involving chemotherapy (mFOLFOX-6 plus cetuximab or FOLFIRI plus bevacizumab) wo…	0	2	1		Yes		Encorafenib and cetuximab are not recommended as front-line therapy.	Medium	2	Bypassing a more effective 1L treatment will decrease OS
ASCO	31	A 21-year-old man presents with back pain and an enlarged right testicle. Tumor markers confirm germ cell tumor. Alpha-fetoprotein (AFP) is 500 ng/mL, human chorionic gonadotropin (HCG) is 273 mIU/mL, and lactate dehydrogenase is 214 U/L. CT reveals a 3.5-cm right para-aortic lymph node. Orchiectomy pathology shows 60% seminoma, 20% choriocarcinoma, and 20% embryonal carcinoma. One week after orc…	c	Masuzawa K, Asakura T, Ikemura S, et al. Long-Lasting Response to Nivolumab for a Patient With Lynch Syndrome-Associated Lung Adenocarcinoma. JCO Precis Oncol. 2020;4:PO.19.00156. Marcus L, Lemery SJ, Keegan P, et al. FDA Approval Summary: Pembrolizumab for the Treatment of Microsatellite Instability-High Solid Tumors. Clin Cancer Res. 2019;25:3753-8.		GU		This patient has a mixed germ cell tumor of the testis with elements of seminoma, choriocarcinoma, and embryonal carcinoma, as well as an elevated alpha-fetoprotein (AFP), indicating non-seminomatous germ cell tumor (NSGCT) components. Furthermore, the tumor has metastasized to the retroperitoneal lymph nodes, as evidenced by the presence of a 3.5-cm right para-aortic lymph node on CT. Patients w…	N/A	1	4	N/A
ASCO	32	A 71-year-old woman with a history of coronary artery disease and right lower extremity deep vein thrombosis (DVT) underwent an annual mammogram screening. A cluster of microcalcification was seen on the upper outer quadrant of the right breast. The patient underwent a stereotactic core biopsy of the lesion, demonstrating a ductal carcinoma in situ (DCIS), grade 2, cribriform and micropapillary t…	d	Allred DC, Anderson SJ, Paik S, et al. Adjuvant tamoxifen reduces subsequent breast cancer in women with estrogen receptor-positive ductal carcinoma in situ: a study based on NSABP protocol B-24. J Clin Oncol. 2012;30:1268-73.		Breast		The patient's ductal carcinoma in situ (DCIS) is estrogen receptor-negative and progesterone receptor-negative. Hormone therapy, which includes treatments such as tamoxifen (option A and C) and anastrozole (option B), works by blocking hormones that can promote the growth of cancer cells. However, these treatments are effective only in hormone receptor-positive breast cancer. Since this patient's…	N/A	1	4	N/A
ASCO	33	A 36-year-old man with a 10-year history of smoking presented with a right upper lung mass. Workup showed a poorly differentiated lung adenocarcinoma. The patient underwent a right upper lobectomy that showed final stage IB (T2a, N0, M0). Molecular testing showed no evidence of EGFR mutation or anaplastic lymphoma kinase translocation. The PDL-1 expression revealed a tumor proportion score of 24%…	b	Masuzawa K, Asakura T, Ikemura S, et al. Long-Lasting Response to Nivolumab for a Patient With Lynch Syndrome-Associated Lung Adenocarcinoma. JCO Precis Oncol. 2020;4:PO.19.00156. Marcus L, Lemery SJ, Keegan P, et al. FDA Approval Summary: Pembrolizumab for the Treatment of Microsatellite Instability-High Solid Tumors. Clin Cancer Res. 2019;25:3753-8.		Thoracic	Le et al Nature was 2015	This patient's lung cancer is MSI-high and has a high PDL-1 score. Immunotherapy, specifically immune checkpoint inhibitors, such as nivolumab or pembrolizumab, have shown high efficacy in cancers with these features. This therapy works by blocking the interaction between PD-1 and its ligand, PDL-1, allowing the immune system to recognize and destroy cancer cells. Moreover, these drugs have shown…	N/A	1	4	N/A
ASCO	34	A 65-year-old woman with a 40 pack-year smoking history had intermittent hematuria for 1 year. Her urine cytology was initially negative, and over the past 6 months, urine cytology was positive. Cystoscopy by urology revealed a fungating mass. Biopsy was positive for urothelial cancer, but deep muscle was not present. Physical examination revealed obesity and hypertension, no jaundice, and no hep…	b	Babjuk M, Böhle A, Burger M, et al. EAU Guidelines on Non-Muscle-invasive Urothelial Carcinoma of the Bladder: Update 2016. Eur Urol. 2017;71:447-61.		GU		In this case, the most appropriate next diagnostic step would be A. CT scan of the abdomen and pelvis. This patient's presentation is consistent with bladder cancer, as evidenced by the positive urine cytology, fungating mass seen on cystoscopy, and positive biopsy for urothelial cancer. The most common type of bladder cancer is urothelial carcinoma, previously known as transitional cell carcinom…	The second-choice answer in this situation would be B. Repeat cystoscopy with transurethral resection of bladder tumor (TURBT). Even though the patient has already had a biopsy confirming urothelial cancer, a repeat TURBT could provide additional information about the depth of invasion into the bladder wall, as well as help to reduce the size of the tumor. The initial biopsy did not include deep …	0	1	1		Yes		TUBRT is not solely for diagnostic evaluation, but also staging (retrieval error).	Low	1	Although repeat TURBT is the given correct answer, performing a CT first to rule out stage IV could be adequate is a second TURBT could be scheduled shortly after
ASCO	35	A previously healthy 46-year-old man presents for a consultation after removal of colonic mass. He underwent laparoscopic right hemicolectomy 3 weeks ago when he presented with intussusception, and has now fully recovered from the surgery. Pre-operative CT scan had shown a 5-cm mass in the cecum with an adjacent 3-cm pericolic lymph node. The pathology report describes a high-grade lymphoma with …	b	Jacobson C, LaCasce A. How I treat Burkitt lymphoma in adults. Blood. 2014;124:2913-20. NCCN Clinical Practice Guidelines in Oncology. B-cell lymphomas, version 2.2017.		Heme		This patient's pathology findings of a high-grade lymphoma that is positive for CD20, CD10, BCL6, and a MYC-IGH rearrangement, along with a lack of BCL2 or BCL6 rearrangements, are consistent with Burkitt lymphoma, which is characterized by very fast growth (evidenced by the 100% Ki-67 positivity) and frequent MYC rearrangements. The standard treatment for Burkitt lymphoma in adults includes more…	N/A	1	4	N/A
ASCO	36	A 79-year-old woman with newly diagnosed non-small cell lung cancer (NSCLC) comes to see you for consultation. She has a history of hypertension and lives independently. Imaging revealed bilateral pulmonary nodules. Transthoracic biopsy demonstrates squamous carcinoma. PD-L1 is 10%. She was found to have a 1-cm central nervous system metastases for which she has undergone stereotactic radiosurger…	b	ELCC 2019: Immunotherapy in Elderly Patients With Advanced NSCLC. (2019, April 11). Retrieved June 6, 2019, from https://www.ascopost.com/News/59925. Center for Drug Evaluation and Research. (2019, April 11). FDA expands pembrolizumab indication for first-line treatment of NSCLC. Retrieved June 7, 2019, from https://www.fda.gov/drugs/fda-expands-pembrolizumab-indication-first-line-treatment-nsclc…	2019	Thoracic		This patient has stage IV NSCLC, given the presence of metastasis to the central nervous system. The preferred treatment for stage IV NSCLC depends on various factors including histology, genetic mutations, PD-L1 expression, performance status, and patient's preference. Pembrolizumab (option B), a PD-1 inhibitor, is first-line therapy for patients with NSCLC who have a PD-L1 expression ≥ 1% and n…	N/A	1	4	N/A
ASCO	37	A 60-year-old man was recently diagnosed with Merkel cell carcinoma (MCC) by punch biopsy on his right shoulder. Subsequent local wide excision showed the lesion to be 3 cm in diameter, with MCC also found in the sentinel lymph node. Subsequent completion lymph node dissection revealed three more involved lymph nodes, one of them with extracapsular extension. He is in good health and does not hav…	b	Jouary T et al. Adjuvant prophylactic regional radiotherapy versus observation in stage I Merkel cell carcinoma: a multicentric prospective randomized study. Ann Oncol. 2012;23:1074-80. Jabbour J, Cumming R, Scolyer RA, et al. Ann Surg Oncol. 2007;14:1943-52. Eggermont AM, Chiarion-Sileni V, Grob J-J, et al. New England Journal of Medicine. 375:1845-55.		Skin		The most appropriate next step for a patient with Merkel cell carcinoma (MCC) who has regional lymph node involvement and extracapsular extension is adjuvant radiation therapy. Therefore, the correct option is: B. Adjuvant radiation with 50 to 60 Gy to the nodal basin to decrease local recurrence; however, survival benefit has not been shown. Adjuvant radiation therapy has been shown to reduce th…	N/A	1	4	N/A
ASCO	38	A 59-year-old man has a lump in the left groin. On examination, there is palpable lymphadenopathy in the groin and an irregularly colored and shaped lesion on the posterior calf. Biopsy of the lymphadenopathy reveals metastatic melanoma, BRAF wild-type, and CT shows multiple pulmonary nodules. The patient is started on pembrolizumab and tolerates it, complaining only of mild fatigue. Restaging im…	b	Wolchok JD, et al. Guidelines for the evaluation of immune therapy activity in solid tumors: immune-related response criteria. Clin Cancer Res. 2009;15:7412-20. Hodi FS, et al. Evaluation of immune-related response criteria and RECIST v1.1 in patients with advanced melanoma treated with pembrolizumab. J Clin Oncol. 2016;34:1510-17.		Skin		This patient's presentation of cutaneous melanoma with pulmonary and nodal metastases is suggestive of stage IV disease. In this setting, the first-line therapy for BRAF wild-type melanoma is PD-1 inhibition with pembrolizumab or nivolumab. Clinical response to immune checkpoint inhibitors can sometimes be delayed and may not become apparent until after several cycles of treatment. Some patients …	N/A	1	4	N/A
ASCO	39	A 61-year-old man with no significant past medical history is admitted for bone pain and progressive fatigue. Laboratory studies are remarkable for hemoglobin of 7.8 g/dL, white blood cell count of 11.1 uL, and platelets of 189,000/uL. Serum creatinine is 6.1 mg/dL and serum protein electrophoresis demonstrates a monoclonal IgG kappa M-protein of 4.2 g/dL. Bone marrow biopsy and aspirate reveals …	a	Dimopoulos MA, Roussou M, Gkotzamanidou M, et al. Leukemia. 2013. 27:423-9. Reeder CB1, Reece DE, Kukreti V, et al. Br J Haematol. 2014. 167(4):563-5.		Heme		The patient's presentation suggests multiple myeloma, with his fatigue, anemia, and renal dysfunction (as demonstrated by the high creatinine level). The bone pain may suggest lytic lesions, another typical feature of this disease. The monoclonal protein and high proportion of plasma cells on the bone marrow biopsy further confirm this diagnosis. In terms of induction regimens, several options ar…	N/A	1	4	N/A
ASCO	40	A 46-year-old white woman presented to her primary care physician with persistent hematochezia and rectal discomfort. The patient has past medical history of hyperlipidemia and 30-pack year history of smoking. Physical exam revealed a 3-cm fungating anal mass at 3 to 6 o’clock position, along with a tender 2-cm palpable left inguinal lymph node. Anoscopy was performed with biopsy. Pathology revea…	c	Glynne-Jones R, Sebag-Montefiore D, Meadows HM, et al. Lancet Oncol. 2017;18:347-56. James RD, Glynne-Jones R, Meadows HM, et al. Lancet Oncol. 2013;14:516-24.		GI		Based on the information provided, it seems that the patient's anal cancer is not fully responding to definitive chemoradiation, as there's evidence of persistent disease based on physical exam and biopsy findings. Choice C, reevaluating the patient in 6 weeks with a digital rectal exam, anoscopy, and biopsy, seems the most appropriate. While chemoradiation can provide definitive treatment for an…	N/A	1	4	N/A
ASCO	41	After having gastrointestinal symptoms for over a year and an unremarkable work-up, a 71-year-old woman undergoes a pelvic ultrasound, which is significant for a left ovarian mass. CT abdomen/pelvis is obtained and reveals left inguinal lymphadenopathy. She is referred to Gynecologic Oncology and undergoes full cytoreductive surgery with left inguinal lymphadenectomy. Pathology is significant for…	c	Prat J, FIGO Committee on Gynecologic Oncology. J Gynaecol Obstet. 2014;124:1.		Gyne		The staging of ovarian cancer is based on the International Federation of Gynecology and Obstetrics (FIGO) system, which takes into account the extent of the primary tumor (T), regional lymph nodes involvement (N), and the presence of distant metastasis (M). In this case, the patient has a papillary serous carcinoma of the ovary, with implants on the left fallopian tube, involvement of one pelvic…	N/A	1	4	N/A
ASCO	42	A 70-year-old woman patient has completed concurrent chemotherapy and radiation for locally advanced non-small cell lung cancer. She has a very good response to the treatment and is now under surveillance. She comes to your office 3 months after treatment and complains of fatigue. The fatigue is significant and affects her activities of daily living. You do a complete evaluation including blood w…	d	Bower JE, Bak K, Berger A, et al. J Clin Oncol. 2014;32:1840-50. Puetz TW, Herring, MP. Am J Prev Med. 2012:e1-e24.		Supportive		Fatigue is a common side effect following cancer treatment, often persisting for months or years after therapy. The etiology of this fatigue is often multifactorial, including physical deconditioning, anemia, hypothyroidism, adrenal insufficiency, sleep disturbances, and depression, among other potential causes. The patient in the given scenario has anemia with a hemoglobin of 10.0 g/dl, which ma…	N/A	1	4	N/A
ASCO	43	A 55-year-old man with oropharyngeal cancer stage T3N2 stage IVa was treated with high dose cisplatin and radiation for 7 weeks. He completed his therapy 12 months ago. He improved initially, but now complains on severe fatigue, forgetfulness, dry skin, no sexual drive. He has dry mouth, but he can eat solid food. Which of the following is the most appropriate next step? A. Order PET/CT scan to r…	c	Sinard RJ, Tobin EJ, Mazzaferri EL, et al. Arch Otolaryngol Head Neck Surg. 2000;126:652-7.		H&N		The patient's symptoms suggest a possibility of hypothyroidism. Hypothyroidism is a common complication after head and neck radiation therapy, which is often used in the treatment of oropharyngeal cancer. Symptoms of hypothyroidism include fatigue, forgetfulness, dry skin, and decreased libido, all of which are presented by the patient. Therefore, the most appropriate next step would be to: C. Ch…	N/A	1	4	N/A
ASCO	44	A 72-year-old man presents to his primary care physician complaining of low back pain. After thorough evaluation, a CT of the spine reveals a 2-cm area of sclerosis in the left posterior iliac crest and a 1.4-cm sclerotic lesion in the 3rd lumbar vertebrae. Labs show a prostate-specific antigen (PSA) value of 104 ng/dL; sodium of 133 mmol/L; creatinine of 0.84 mg/dL; calcium of 9.2 mg/dL, and alb…	d	Body Jean-Jacques, et al. Hypocalcaemia in patients with prostate cancer treated with a bisphosphonate or denosumab: prevention supports treatment completion. BMC Urol. 2018;18:81.		Supportive		The patient's symptoms of diarrhea, fatigue, and hand cramping/twitching could be suggestive of hypocalcemia. This is consistent with the use of bone-modifying agents, which are often used in the treatment of metastatic bone disease to reduce the risk of skeletal-related events. Such agents work by inhibiting osteoclast-mediated bone resorption, effectively increasing calcium deposition into the …	N/A	1	4	N/A
ASCO	45	A 60-year-old post-menopausal woman in good health has completed adjuvant chemotherapy for a stage II breast cancer. The cancer was ER+, PR+, and HER2/neu negative. She had a mastectomy as initial therapy. She asks you what she should do next to maximally reduce her risk of recurrence. Which of the following is the most appropriate next step? A. An aromatase inhibitor for 2 years followed by tamo…	e	Burstein HJ, Temin S, Anderson H, et al. J Clin Oncol. 2014;32;2255-2269. Goss PE, Ingle JN, Pritchard KI, et al. N Engl J Med. 2016;37;3.		Breast		E. An aromatase inhibitor for 5 to 10 years This woman's breast cancer is hormone receptor positive, indicated by ER+ (estrogen receptor positive) and PR+ (progesterone receptor positive), meaning the growth of cancer cells is influenced by the hormones estrogen and progesterone. In postmenopausal women, aromatase inhibitors are usually recommended over tamoxifen as they have been shown to be mor…	N/A	1	4	N/A
ASCO	46	A 68-year-old woman presents with gross hematuria and is diagnosed with muscle-invasive urothelial bladder cancer. She receives neoadjuvant dose-dense methotrexate, vinblastine, doxorubicin, and cisplatin (MVAC) chemotherapy and undergoes radical cystectomy. She is found to have residual pT3 disease invasive into the extravesical fat. On surveillance imaging 6 months later, new retroperitoneal ly…	b	Powles T, Rosenberg JE, Sonpavde GP, et al. Enfortumab vedotin in previously treated advanced urothelial carcinoma. N Engl J Med. 2021;384(12):1125-35. DOI: https://doi.org/10.1056/NEJMoa2035807	2021	GU	Trial was published in March 2021.	The patient's disease has progressed despite treatment with pembrolizumab, and the FGFR mutation status is negative, ruling out the use of erdafitinib, an FGFR inhibitor. Therefore, continuing pembrolizumab (option A) or starting erdafitinib (option C) are not appropriate options. Sacituzumab govitecan (option D) is an antibody-drug conjugate used for the treatment of metastatic triple-negative b…	N/A	1	4	N/A
ASCO	47	A 65-year-old man with a 30 pack-year smoking history presents to the thoracic oncology clinic to discuss therapy for his recurrent small cell lung cancer (SCLC). He was diagnosed a year ago with extensive-stage SCLC and was treated with four cycles of carboplatin, etoposide, and atezolizumab, followed by maintenance atezolizumab. He had a good response and tolerated therapy very well. A month ag…	a	Horn L, Mansfield AS, Szczęsna A, et al. First-Line Atezolizumab plus Chemotherapy in Extensive-Stage Small-Cell Lung Cancer. N Engl J Med. 2018;379(23):2220-9. DOI: https://doi.org/10.1056/NEJMoa1809064 Liu SV, Reck M, Mansfield AS, et al. Updated overall survival and PD-L1 subgroup analysis of patients with extensive-stage small-cell lung cancer treated with atezolizumab, carboplatin, and etopo…	2018	Thoracic		This patient with small cell lung cancer (SCLC) initially responded well to first-line therapy with carboplatin, etoposide, and atezolizumab, but now has recurrent disease within one year of completing treatment. Atezolizumab (option B) is generally given as maintenance therapy following an initial response to chemotherapy in extensive-stage SCLC, but is unlikely to be effective in this setting g…	Given the patient's recurrence within one year of initial therapy, his response to further first-line therapy (options A and D) or maintenance therapy (option B) may be limited. Therefore, if topotecan (option C) is not a viable choice for any reason, I would recommend considering a different second-line chemotherapy or a clinical trial, if available. However, within the given options, cisplatin …	0	1	1		Yes		Platinum sensitivity is typically defined as greater than six months, not one year (retrieval failure).	Mediiun	2	Not taking into consideration platinum sensitivity and PFI, switching to a less effective 2L will not cause immediate death but will lead to worse outcomes
ASCO	48	A 56-year-old woman presents after a wide local excision and sentinel lymph node biopsy of a dark ulcerated lesion on her back. The final pathology report showed malignant melanoma measuring 4.5 mm in depth with negative margins. The sentinel lymph node biopsy from her left axillary area was negative. BRAF mutation was positive. Her disease stage grouping was stage IIC. Clinically, she has recove…	b	Luke JJ, Rutkowski P, Queirolo P, et al. LBA3 Pembrolizumab versus placebo after complete resection of high-risk stage II melanoma: efficacy and safety results from the KEYNOTE-716 double-blind phase III trial. Ann Oncol. 2021;32 (suppl_5): S1314-5. DOI: https://doi.org/10.1016/j.annonc.2021.08.2116 Poklepovic AS, Luke JJ. Considering adjuvant therapy for stage II melanoma. Cancer. 2020;126(6):11…	2021	Skin	September 18, 2021 after cut-off	The recommended management for this patient, who has stage IIC melanoma (T3bN0) with a BRAF mutation but no evidence of regional or distant metastasis, would be observation. Therefore, the correct answer is D. Observation. To elaborate, adjuvant therapy after resection of stage III melanomas to decrease recurrence risk includes checkpoint inhibitors (e.g., pembrolizumab or nivolumab) or targeted …	The second-choice option in this scenario is not entirely clear-cut because the clinical guidelines as of my knowledge cut-off in September 2021 typically do not recommend adjuvant therapy for stage II melanoma patients like this woman, regardless of BRAF mutation status. However, if we were to choose a second best option in the context of this question, it might be C. Dabrafenib and trametinib. …	0	2	0		Yes		KN716 demonstrated evidence in these patient populations.	Medium	2	Omission of benefit, HR 0.61 in RFS at 2 years
ASCO	49	A 45-year-old man was recently diagnosed with acute myeloid leukemia (AML). He initially presented to the clinic with shortness of breath and excessive bruising. A complete blood count at the time revealed a leukocyte count of 30,000/mm3, a hemoglobin level of 6 g/dL, and a platelet count of 16,000/mm3. A bone marrow biopsy revealed hypercellular marrow (90% cellularity) with 80% myeloblasts. Kar…	b	Fenwarth L, Thomas X, de Botton S, et al. A personalized approach to guide allogeneic stem cell transplantation in younger adults with acute myeloid leukemia. Blood. 2021;137(4):524-32. DOI: https://doi.org/10.1182/blood.2020005524		Heme		B. Allogeneic stem cell transplant The patient has acute myeloid leukemia (AML) with high-risk cytogenetic features (t(6;9) and inv(3)). These findings, along with the absence of NPM1 mutation and presence of FLT3 internal tandem duplication, signify high risk disease even though he is in remission after induction chemotherapy. In this setting, allogeneic stem cell transplantation (option B) is t…	N/A	1	4	N/A
ASCO	50	Five months ago, a 32-year-old man presented with right testicular swelling. Work-up revealed a complex right testicular mass. Lactate dehydrogenase (LDH) and alpha-fetoprotein (AFP) levels were normal; however, human chorionic gonadotropin (hCG) level was 83 mIU/mL. Pathology findings from a right-sided radical orchiectomy were consistent with pure seminoma. Postoperative laboratory results incl…	c	Cathomas R, Klingbiel D, Bernard B, et al. Questioning the value of fluorodeoxyglucose positron emission tomography for residual lesions after chemotherapy for metastatic seminoma: results of an international global germ cell cancer group registry [published online ahead of print, 2018 Oct 4]. J Clin Oncol. 2018;JCO1800210. DOI: https://doi.org/10.1200/JCO.18.00210. National Comprehensive Cancer …		GU		The most appropriate next step for this patient would be C. Initiate routine surveillance. The case describes a patient with seminoma (a type of testicular cancer) who has received chemotherapy and shown good response to treatment. The markers for this type of cancer, such as LDH, AFP, and hCG, have returned to normal levels, suggesting that the cancer is responding well to the treatment. The res…	N/A	1	4	N/A
ASCO	51	A 75-year-old man who is a former smoker (15 pack-years), with a history of working in the shipyard for 35 years before retirement, presents to his primary care physician with dyspnea on exertion that has worsened in the past two months. Chest radiographs showed a large left-sided pleural effusion. Pleural effusion recurred quickly after thoracentesis. A follow-up contrast-enhanced CT of the ches…	d	Vogelzang NJ, Rusthoven JJ, Symanowski J, et al. Phase III study of pemetrexed in combination with cisplatin versus cisplatin alone in patients with malignant pleural mesothelioma. J Clin Oncol. 2003;21(14):2636-44. DOI: https://doi.org/10.1200/JCO.2003.11.136 Baas P, Scherpereel A, Nowak AK, et al. First-line nivolumab plus ipilimumab in unresectable malignant pleural mesothelioma (CheckMate 743…	2021	Thoracic	44228	The man's occupational history (working in a shipyard), clinical presentation (recurrent pleural effusion), imaging findings, and biopsy results strongly suggest malignant pleural mesothelioma. This is a rare and aggressive malignancy associated with asbestos exposure, which could have occurred in a shipyard. It has a poor prognosis and is often diagnosed at an advanced stage due to its insidious…	Based on the information available up until September 2021, if first-line therapy with carboplatin and pemetrexed is not chosen, the most appropriate second choice would likely be option D: Nivolumab and ipilimumab. This combination was approved by the FDA in 2020 for unresectable malignant pleural mesothelioma based on the results of a phase 3 trial. However, it's important to note that this wou…	0	2	1		Yes		The answer does not mention the CM743 trial (retrieval failure).	Medium	2	Choosing a suboptimal line of treatment
ASCO	52	A 66-year-old woman presents with right lower quadrant pain and general abdominal discomfort. A contrast-enhanced CT of the abdomen and pelvis showed a large cystic mass about the central pelvis extending slightly to the left, measuring 10.7 x 12 x 11 cm in size, and a smaller cystic lesion in the right adnexa measuring 5.6 x 3.6 cm. The patient underwent staging laparotomy with bilateral salping…	a	Ray-Coquard I, Pautier P, Pignata S, et al. Olaparib plus bevacizumab as first-line maintenance in ovarian cancer. N Engl J Med. 2019;381:2416-28. DOI: https://doi.org/10.1056/NEJMoa1911361. U.S. Food and Drug Administration. FDA Approves Olaparib Plus Bevacizumab as Maintenance Treatment for Ovarian, Fallopian Tube, or Primary Peritoneal Cancers. https://www.fda.gov/drugs/drug-approvals-and-data…	2019	Gyne		The patient in the scenario has high-grade serous ovarian cancer with evidence of disease spread. She had a complete response after initial treatment with carboplatin, paclitaxel, and bevacizumab, which is great news. As of my knowledge cutoff in September 2021, the National Comprehensive Cancer Network (NCCN) Guidelines recommend maintenance therapy for women with advanced ovarian cancer who hav…	N/A	1	4	N/A
ESMO	1	A 45-year-old patient, who has been treated for metastatic BRAF-wildtype melanoma for 6 weeks, presents in the emergency department with severe fatigue, elevated temperature (37.9 °C) and abdominal discomfort. On examination he has a performance status ECOG 2, oxygen saturation of 96 %, blood pressure 105/70 mmHg, heart rate 102/min and a normal examination of chest and abdomen. Lab values show s…	a	N/A		Supportive		This patient's symptoms of fatigue, low-grade fever, abdominal discomfort, and mild hyponatremia might be due to adrenal insufficiency, a condition characterized by insufficient production of adrenal hormones (cortisol and aldosterone), which can occur as a rare side effect of immunotherapies for melanoma such as ipilimumab and nivolumab. The ACTH stimulation test (option A) is the most appropria…	N/A	1	4	N/A
ESMO	2	Based on randomised controlled trials, which adjuvant therapy is recommended for a healthy patient with completely resected stage III, BRAF mutant (V600E) malignant melanoma? A. Dabrafenib and trametinib for 12 months B. Dacarbazine for 6 months C. Interferon gamma for 24 months D. Ipilimumab for 4 months E. Nivolumab for 24 months	a	N/A		Skin		Based on the data available up until my last training cut-off in September 2021, the optimal adjuvant therapy for a completely resected stage III BRAF V600E mutant melanoma would be a combination of dabrafenib and trametinib for 12 months (Option A). The rationale behind this recommendation is that these agents specifically target the BRAF mutation and MEK, respectively, which are key components …	N/A	1	4	N/A
ESMO	3	Which of the following targeted therapies represents standard of care for patients with metastatic or locally advanced basal cell carcinoma that is not amenable to treatment with surgery or radiation therapy? A. Dabrafenib B. Dasatinib C. Erlotinib D. Trametinib E. Vismodegib	e	N/A		Skin		E. Vismodegib Vismodegib is a targeted therapy approved by the FDA for the treatment of adults with metastatic basal cell carcinoma, or with locally advanced basal cell carcinoma that has recurred after surgery or who are not candidates for surgery, and who are not candidates for radiation. It works by inhibiting the Hedgehog signaling pathway, which is often activated in basal cell carcinomas. T…	N/A	1	4	N/A
ESMO	4	A 42-year-old patient was diagnosed with a malignant melanoma on his back (superficial spreading melanoma, Breslow thickness of 1.2 mm, no ulceration). Sentinel node biopsy (left axilla) was negative. Based on current guidelines, which management is appropriate? A. Complete lymph node dissection of the left axilla B. Adjuvant radiotherapy of the left axilla C. Adjuvant nivolumab or pembrolizumab …	e	N/A		Skin		Based on the information provided, this patient has a T2a (1.2 mm thickness, no ulceration) melanoma without nodal or metastatic disease, which corresponds to stage IB disease. As per the NCCN guidelines (as of my knowledge cutoff in September 2021), management of this patient should include: - Wide local excision of the primary tumor site. Sentinel lymph node biopsy has already been done and is …	N/A	1	4	N/A
ESMO	5	A 45-year-old patient with metastatic melanoma is treated with 3-weekly pembrolizumab. Serum analyses after 6 cycles are shown here: TSH: 0.043 mIU/l (normal 0.500 – 4.20) fT4: 30 pmol/l (normal 10-25) basal cortisol: 0.48 µmol/l (normal 0.15 - 0.70) The patient has no symptoms. Blood pressure is 130/70 mmHg, heart rate 80/min. What is the diagnosis and the most appropriate management? A. Hyperth…	c	N/A		Skin		This patient's low TSH and elevated fT4 levels are indicative of hyperthyroidism. Pembrolizumab, an immune checkpoint inhibitor, has been associated with immune-related adverse events, including endocrine dysfunctions like hypothyroidism and hyperthyroidism. The basal cortisol level is within normal limits, so adrenal insufficiency or hypophysitis seems less likely. However, this patient is asymp…	N/A	1	4	N/A
ESMO	6	What is the treatment of choice for patients with locally advanced cutaneous squamous cell carcinoma not amenable to local treatment? A. Cisplatin plus 5-fluorouracil B. Carboplatin plus paclitaxel C. Ipilimumab plus nivolumab D. Cemiplimab E. Cetuximab	d	N/A	2018	Skin		D. Cemiplimab Cemiplimab is a monoclonal antibody that targets the immune checkpoint receptor PD-1, thus blocking the interaction of PD-1 with its ligands and enhancing T-cell responses, including anti-tumor responses. It has been specifically approved by the FDA for the treatment of patients with metastatic cutaneous squamous cell carcinoma (CSCC) or locally advanced CSCC who are not candidates …	N/A	1	4	N/A
ESMO	7	Which of the following criteria is recommended to assess treatment response in brain tumours? A. RANO criteria B. RECIST criteria C. iRECIST criteria D. Choi criteria E. PERCIST criteria	a	N/A		CNS		The RANO criteria (Response Assessment in Neuro-Oncology) is the recommended approach for assessing treatment response in brain tumors. RANO criteria were specifically developed for neuro-oncology and are currently the standard in clinical trials involving brain tumors. The other criteria you mentioned are used for different purposes and in different settings: - RECIST (Response Evaluation Criter…	N/A	1	4	N/A
ESMO	8	Which statement regarding Temozolomide is correct? A. It increases the risk of opportunistic infections B. It is a 5-fluorouracil analogue C. It is administered as monotherapy as a one week on, one week off scheme D. It is less active in glioblastoma with methylated MGMT promoter E. It prolongs QTc-time in ECG	a	N/A		General		The correct statement regarding Temozolomide is: A. It increases the risk of opportunistic infections. Explanation: Temozolomide is an oral chemotherapy drug that is primarily used to treat high-grade glioma including glioblastoma multiforme. It works by inhibiting the replication of DNA, thus disrupting the growth of cancer cells. Because it can decrease bone marrow function, it can lead to a de…	N/A	1	4	N/A
ESMO	9	Which result in a randomized trial proves that a cancer screening test "saves lives"? A. 5-year survival rates in cancer patients detected by screening are better than in cancer patients from the unscreened population B. More cancers are detected in the screened population than in the unscreened population C. Mortality rates are lower among screened persons vs. unscreened persons D. Screening det…	c	N/A		General		C. Mortality rates are lower among screened persons vs. unscreened persons This is the only option that provides direct evidence of a screening test's potential to "save lives." The other options may indicate that a screening test is effective at detecting cancer, but do not necessarily mean it is successful at reducing the number of deaths. A. 5-year survival rates in cancer patients detected by…	N/A	1	4	N/A
ESMO	10	A 67-year-old woman has symptomatic progression of her metastatic liposarcoma after treatment with doxorubicin. What is the preferred second-line treatment? A. Ifosfamide B. Gemcitabine and dacarbazine C. Gemcitabine and docetaxel D. Olaratumab E. Trabectedin	e	N/A		Sarcoma		The preferred second-line treatment for metastatic liposarcoma, as per the available data up to my last training cut-off in September 2021, is Trabectedin (E). Trabectedin has demonstrated efficacy in patients with liposarcoma and leiomyosarcoma after failure of prior conventional chemotherapy, including anthracyclines and ifosfamide. Therefore, it is often considered for second-line treatment in…	N/A	1	4	N/A
ESMO	11	Which of the following drugs is associated with the highest risk for infertility in male patients? A. Cyclophosphamide B. Methotrexate C. Bleomycin D. Etoposide E. Gemcitabine	a	N/A		General		A. Cyclophosphamide Cyclophosphamide is an alkylating agent, a type of chemotherapy drug, and is most often associated with infertility in both male and female patients. In men, it can cause temporary or permanent reduction in sperm count, leading to infertility. While all chemotherapy drugs can potentially cause temporary or permanent infertility depending on the dosage, duration of use, and ind…	N/A	1	4	N/A
ESMO	12	Which of the following are the best validated prognostic factors for GIST? A. Mitotic rate, tumour size and tumour site B. Mitotic rate and lymphovascular invasion C. Tumour size and surgical resection margins D. Tumour size and tumour rupture E. Mitotic rate and tumour rupture	a	N/A		Sarcoma		The best-validated prognostic factors for Gastrointestinal Stromal Tumor (GIST) include the mitotic rate, tumor size, and tumor site. Thus, the most accurate option is: A. Mitotic rate, tumour size and tumour site These three parameters are commonly used in different risk stratification systems for GIST. For example, the modified NIH (National Institutes of Health) criteria, also known as the Fle…	N/A	1	4	N/A
ESMO	13	Which is NOT a typical side effect of bleomycin? A. Peripheral neuropathy B. Flu-like symptoms C. Pneumonitis D. Nausea E. Hyperpigmentation	a	N/A		General		A. Peripheral neuropathy Bleomycin is a chemotherapy medication that's most commonly associated with lung toxicity (pneumonitis), skin changes (such as hyperpigmentation), and flu-like symptoms such as fever and chills. Nausea can also occur, although it's not as common as with some other chemotherapy drugs. However, peripheral neuropathy, which is nerve damage often resulting in pain, weakness, …	N/A	1	4	N/A
ESMO	14	A 60-year-old man was diagnosed with a tumour in the rectum (5.5 cm in diameter), 2 mm from the anal sphincter. Biopsy revealed a mesenchymal tumour, spindle cell type, DOG1 and CD117 positive. Staging with PET/CT showed no evidence of metastatic lesions but a high FDG uptake of the rectal mass. What is the most appropriate treatment strategy? A. Neoadjuvant imatinib, surgery and adjuvant imatini…	a	N/A		Sarcoma		Based on the information provided, this patient has been diagnosed with a mesenchymal tumour of the spindle cell type. The DOG1 and CD117 positive findings suggest the diagnosis of a gastrointestinal stromal tumor (GIST), as these are common markers for this type of tumor. Treatment of GISTs generally involves surgery and targeted therapy. The targeted therapy of choice for GIST is imatinib, a ty…	N/A	1	4	N/A
ESMO	15	Many orally administered drugs should not be taken together with grapefruit juice. Which pharmacokinetic process is mainly affected by this interaction? A. Drug absorption (gastric pH) B. Drug formulation stability (liberation) C. Drug distribution D. Drug metabolism E. Drug excretion	d	N/A		General		D. Drug metabolism The interaction between grapefruit juice and certain drugs is primarily due to the effect of grapefruit juice on drug metabolism. Grapefruit juice contains compounds called furanocoumarins that inhibit an enzyme in the liver and small intestines called cytochrome P450 3A4 (CYP3A4). This enzyme plays a key role in the metabolism of many drugs. By inhibiting CYP3A4, grapefruit ju…	N/A	1	4	N/A
ESMO	16	A patient with small and fragile veins needs to start systemic treatment in the outpatient setting. Peripheral vein access for iv-infusion is difficult, but usually possible after two or three attempts. The patient is reluctant to obtain a central venous access. For planned repeated administration of which of the following drugs is a central venous access strongly recommended despite the patient’…	e	N/A		General		Central venous access is usually considered for medications that are vesicants - drugs that can cause tissue damage and necrosis if they escape from the vein. Of the medications listed, Epirubicin is a known vesicant. Vesicants can cause serious complications such as extravasation injury, where the drug leaks into the surrounding tissue from the vein, causing severe damage and possible necrosis. …	N/A	1	4	N/A
ESMO	17	A 70-year-old man was diagnosed with a lung cancer of 8 cm diameter and infiltration of the right N. laryngeus recurrens. PET-CT showed multiple enlarged hypermetabolic bilateral mediastinal lymph nodes but no distant metastasis. Histological and immunohistological evaluation revealed adenocarcinoma with PD-L1 expression of 55 % in the tumour tissue. The patient has a good performance status (ECO…	c	N/A		Thoracic		The decision to treat this patient's lung cancer should be based on the tumor's stage and the patient's overall health, among other factors. Given the information, this patient likely has stage III non-small cell lung cancer (NSCLC) given the presence of lung cancer with local spread to mediastinal lymph nodes and infiltration of the right recurrent laryngeal nerve, but no distant metastasis. He …	N/A	1	4	N/A
ESMO	18	A 38-years-old patient is diagnosed with metastatic, neuroendocrine tumour (NET) of the lung. Ki-67 is 2%. All lesions show avid uptake in somatostatin receptor-based diagnostic imaging. No neuroendocrine symptoms are present. What is the most appropriate first-line treatment? A. Everolimus B. Lutetium-177 dotatate C. Somatostatin analogue (SSA) D. Cisplatin plus etoposide E. Temozolomide plus ca…	c	N/A		Thoracic		In the case of a neuroendocrine tumor (NET) with a Ki-67 index of 2%, the disease can be classified as a well-differentiated neuroendocrine tumor, or a "carcinoid" tumor. The presence of avid uptake in somatostatin receptor-based diagnostic imaging suggests the tumor cells express somatostatin receptors and could be sensitive to somatostatin analogues (SSA). Therefore, the most appropriate first-…	N/A	1	4	N/A
ESMO	19	A 55-year-old man with newly diagnosed non-small-cell lung cancer (NSCLC) of the left upper lobe reports constant sweating of the left forehead. Which lesion explains this patient‘s symptom? A. C7 cervical spinal cord compression B. Impingement of the left sympathetic trunk C. Impingement of the left parasympathetic trunk D. Right cervical ganglion infiltration E. Left cervical ganglion infiltrat…	b	N/A		Thoracic		The patient's symptom of unilateral (one-sided) forehead sweating is indicative of Horner's syndrome, which is caused by disruption of the sympathetic nervous system. The features of Horner's syndrome include ptosis (drooping eyelid), miosis (constriction of the pupil), anhidrosis (lack of sweating), and sometimes flushing of the affected side of the face. The sympathetic pathway for the face ori…	N/A	1	4	N/A
ESMO	20	A 72-year-old man with extensive disease small-cell lung cancer (SCLC) is treated with cisplatin plus etoposide. His ECOG performance status is 1. During the first cycle a severe anaphylactic reaction to etoposide occurs. Which of the following is the best option to replace etoposide in a platinum-based doublet? A. Paclitaxel B. Vinorelbine C. Irinotecan D. Pemetrexed E. Gemcitabine	c	N/A		General		In a patient with small cell lung cancer (SCLC) who has an anaphylactic reaction to etoposide, a reasonable substitute in the platinum-based doublet could be Irinotecan (Option C). Irinotecan, in combination with cisplatin, has been used as a first-line treatment for extensive disease SCLC and has been shown to have comparable efficacy to the etoposide and cisplatin combination. It's important to…	N/A	1	4	N/A
ESMO	21	You are going to manage a 42-year-old man who underwent R0 resection for early stage pancreatic ductal adenocarcinoma. He is otherwise healthy with ECOG performance status 1 and good organ functions. What is the most appropriate adjuvant treatment? A. 5-FU plus nano-liposomal irinotecan B. Gemcitabine plus capecitabine C. Gemcitabine plus erlotinib D. mFOLFIRINOX E. Nab-paclitaxel and gemcitabine	d	N/A	2018	GI		As of my last knowledge update in September 2021, the most appropriate adjuvant treatment for pancreatic ductal adenocarcinoma (PDAC) following an R0 resection (a surgery with no microscopic residual tumor) is option D: modified FOLFIRINOX (mFOLFIRINOX). This conclusion is based on the results of the PRODIGE 24/CCTG PA.6 trial, which showed that mFOLFIRINOX was superior to gemcitabine in terms of…	N/A	1	4	N/A
ESMO	22	A 75-year-old man with a 30-year smoking history is diagnosed with metastatic adenocarcinoma of the lung. Performance status is ECOG 1. Molecular analysis reveals no driver mutation or translocation in EGFR, ALK, ROS-1 and BRAF genes. PD-L1 expression is 80 %. Which is the most appropriate treatment? A. Combination therapy with carboplatin and paclitaxel B. Combination therapy with cisplatin and …	d	N/A		Thoracic		The most appropriate treatment for this patient would be D. Monotherapy with pembrolizumab. This patient's high PD-L1 expression of 80% makes him a suitable candidate for immunotherapy. Pembrolizumab is a type of immune checkpoint inhibitor that targets PD-1, which can restore the immune system's ability to recognize and destroy cancer cells. In metastatic non-small cell lung cancer (NSCLC) with …	N/A	1	4	N/A
ESMO	23	A 67-year-old man with metastatic low-grade small bowel neuroendocrine tumour and carcinoid syndrome receives treatment with octreotide LAR 30 mg every 4 weeks. CT scan and radionuclide examination demonstrate progression of liver and retroperitoneal metastases. Which of the following treatments has been shown to significantly improve progression-free survival in such patients? A. 177-Lutetium-do…	a	N/A	2018	GI		The correct answer is A. 177-Lutetium-dotatoc. 177-Lutetium-dotatoc, also known as Lutathera, is a type of Peptide Receptor Radionuclide Therapy (PRRT). It is used for the treatment of somatostatin receptor-positive gastroenteropancreatic neuroendocrine tumors (GEP-NETs), including foregut, midgut, and hindgut neuroendocrine tumors in adults. Studies have demonstrated that 177-Lutetium-dotatoc si…	N/A	1	4	N/A
ESMO	24	A 69-year-old man is newly diagnosed with metastatic, EGFR-mutated non-small-cell lung cancer with PDL-1 expression of 60%. What is the most appropriate first-line treatment? A. Pembrolizumab B. Carboplatin, pemetrexed and pembrolizumab C. Gefitinib and pembrolizumab D. Osimertinib E. Osimertinib and pembrolizumab	d	N/A	2018	Thoracic		This patient has metastatic non-small-cell lung cancer (NSCLC) with an EGFR mutation. EGFR mutations are one of the most common types of actionable mutations in NSCLC, and patients with these mutations have shown a substantial response to EGFR tyrosine kinase inhibitors (TKIs). Osimertinib (D) is a third-generation EGFR TKI that has demonstrated superior efficacy and similar toxicity compared wit…	N/A	1	4	N/A
ESMO	25	Which first-line treatment for advanced hepatocellular carcinoma (HCC) has shown the longest progression-free (PFS) and overall survival (OS) in clinical trials? A. Sorafenib B. Lenvatinib C. Cabozantinib D. Atezolizumab plus bevacizumab E. Ipilimumab plus nivolumab	d	N/A	2020	GI		As of my last training data in September 2021, the standard first-line treatment for advanced hepatocellular carcinoma (HCC) was typically Sorafenib or Lenvatinib. However, a significant shift in the treatment paradigm occurred following the results of the IMbrave150 trial, which demonstrated superior overall survival (OS) and progression-free survival (PFS) for the combination of Atezolizumab (a…	N/A	1	4	N/A
ESMO	26	Fatigue is a frequent complaint of cancer patients, ranging from tiredness to exhaustion. Which of the following approaches is recommended by the ESMO guidelines? A. Dexamethason B. Aerobic exercise C. Methylphenidate D. Acupuncture E. L-carnitine	b	N/A		Supportive		As an AI with a last knowledge update in September 2021, I don't have direct access to specific ESMO (European Society for Medical Oncology) guidelines post that date. However, as of my latest update, aerobic exercise has been recommended in several guidelines as a management approach for cancer-related fatigue. Exercise can help improve cancer-related fatigue by enhancing a patient's physical co…	N/A	1	4	N/A
ESMO	27	A 65-year-old patient with jaundice is diagnosed with adenocarcinoma of the pancreas. CT scan shows no distant metastases. Infiltration of which structure is most critical in limiting resectability? A. Ampulla vateri B. Duodenum C. Portal vein D. Splenic artery E. Superior mesenteric artery	e	N/A		GI		The involvement of the Superior Mesenteric Artery (E) is most critical in determining the resectability of a pancreatic adenocarcinoma. This is because the superior mesenteric artery (SMA) is closely associated with the pancreas, and infiltration into the SMA often indicates advanced disease that is not amenable to surgical resection. When a tumor encases or invades the SMA, a pancreaticoduodenec…	N/A	1	4	N/A
ESMO	28	A 64-year-old man with a locally advanced laryngeal carcinoma underwent total laryngectomy. Due to extracapsular spread he received adjuvant chemoradiation. He completed his therapy 10 months ago. In the follow-up consultation he complains about severe fatigue, forgetfulness and dry skin. He has a dry mouth, but he can eat solid food. Which of the following is the most appropriate next step? A. P…	e	N/A		Supportive		The symptoms described – severe fatigue, forgetfulness, dry skin, and dry mouth – may be suggestive of hypothyroidism. Hypothyroidism can be a late complication of radiotherapy to the neck, as the thyroid gland may be incidentally irradiated. In this context, the most appropriate next step would be to check the thyroid-stimulating hormone (TSH) and free thyroxine (T4) / triiodothyronine (T3) leve…	N/A	1	4	N/A
ESMO	29	Which of the following is the most reliable indicator of pain? A. Physical examination B. Patients' self-report C. Basal cortisol serum level D. Functional assessment E. Neurological assessment	b	N/A		Supportive		B. Patients' self-report While all of the options provided can provide valuable information, the patient's self-report is considered the gold standard for assessing pain. This is because pain is a subjective experience and can vary greatly between individuals. A person's self-report of their pain includes their own personal experiences, emotions, and perceptions, which cannot be measured by any o…	N/A	1	4	N/A
ESMO	30	Which of the following therapies has the best outcome in a 45-year-old patient with chronic HCV liver cirrhosis, Child-Pugh class A, and hepatocellular carcinoma (one nodule of 2 cm in each lobe; T2 N0 M0)? A. Chemo-embolization B. Liver transplantation C. Nivolumab D. Radio-embolization E. Sorafenib	b	N/A		GI		The question you've asked relates to the optimal treatment strategy for a patient with chronic Hepatitis C Virus (HCV) induced liver cirrhosis, who is also suffering from hepatocellular carcinoma (HCC). The patient's Child-Pugh class is A, suggesting they have relatively preserved liver function, and their cancer staging is T2 N0 M0 - indicating a localized disease with one nodule in each lobe, e…	N/A	1	4	N/A
ESMO	31	In patients with metastatic cancer, what is correct about pain management? A. Analgesics for chronic pain should be prescribed on an ‘as required’ schedule B. Fentanyl and buprenorphine are the safest opioids in patients with severely impaired renal function C. In patients with recurrent bone pain re-irradiation should not be offered D. Intravenous administration is the first-choice alternative f…	b	N/A		Supportive		B. Fentanyl and buprenorphine are the safest opioids in patients with severely impaired renal function This statement is correct. Fentanyl and buprenorphine are two opioids that are considered relatively safe for patients with renal impairment, because these drugs and their metabolites are primarily eliminated through the hepatic route. Other opioids, like morphine, hydromorphone, or oxycodone, a…	N/A	1	4	N/A
ESMO	32	A 68-year-old woman with metastatic breast cancer (ER/PR positive, HER2 negative) has been treated with letrozole and palbociclib as first-line treatment. Now, she experiences disease progression with multiple bone metastases and 4 liver metastases up to 2 cm in diameter. Her performance status is good (ECOG 1), organ functions are normal. Genomic analyses of tumour tissue reveal a PIK3CA mutatio…	c	N/A	2019	Breast		In this case, the presence of a PIK3CA mutation in a patient with ER positive, HER2 negative metastatic breast cancer would indicate the use of alpelisib. Alpelisib (Piqray) is a PI3K inhibitor approved for use in combination with fulvestrant for the treatment of postmenopausal women, and men, with hormone receptor (HR)-positive, human epidermal growth factor receptor 2 (HER2)-negative, PIK3CA-mu…	N/A	1	4	N/A
ESMO	33	The standard treatment for locally advanced anal cancer is chemoradiotherapy (CRT). What is true concerning this curative approach? A. Reduced local relapse rate is seen with dose intensification by radiation boost B. Maintenance chemotherapy after CRT prolongs overall survival C. Standard chemotherapy consists of mitomycin C plus 5-fluorouracil D. More than 40% of patients require salvage surger…	c	N/A		GI		The treatment for locally advanced anal cancer indeed often involves chemoradiotherapy (CRT), which consists of chemotherapy and radiation therapy. Let's go over your options one by one: A. Reduced local relapse rate is seen with dose intensification by radiation boost: While radiation boost may theoretically provide benefit, studies as of my last update in September 2021 show controversial resul…	N/A	1	4	N/A
ESMO	34	A 34-year-old woman, desiring future fertility, presents with newly diagnosed breast cancer (cT3 N+ M0, ER-positive, PR- positive, HER2-negative). She’s scheduled to be treated with neoadjuvant anthracycline- and taxane-based chemotherapy, breast surgery, adjuvant radiotherapy and endocrine therapy. What is important regarding fertility? A. An LHRH agonist during chemotherapy increases post-chemo…	d	N/A		Breast		Among the given options, the most important one regarding fertility in this scenario is: D. Ovarian stimulation with tamoxifen or an aromatase inhibitor for oocyte cryopreservation is recommended before starting chemotherapy. Explanation: Breast cancer treatments, including chemotherapy, can have adverse effects on fertility. Ovarian stimulation and oocyte cryopreservation (egg freezing) prior to…	N/A	1	4	N/A
ESMO	35	Regarding the metabolism of the 5-fluorouracil, which statement is correct? A. Assessment of DPYD mutations can predict 5-FU toxicity B. Dihydropyrimidine dehydrogenase (DPD) is a key enzyme in the metabolic catabolism of 5-FU but not of capecitabine C. DPD activity is not a predictive biomarker of potential toxicity when using 5-FU D. In patients with complete DPD deficiency, fluoropyrimidines c…	a	N/A		General		The correct statement is: A. Assessment of DPYD mutations can predict 5-FU toxicity Explanation: Dihydropyrimidine dehydrogenase (DPD) is the initial and rate-limiting enzyme in the catabolism of 5-fluorouracil (5-FU), a drug often used in the treatment of various cancers. Variations in the DPYD gene, which codes for DPD, can lead to reduced enzyme activity, thereby increasing the risk of severe,…	N/A	1	4	N/A
ESMO	36	An 82-year-old woman with metastatic HER2-positive, hormone receptor-negative breast cancer suffers from dyspnoea on exertion from pulmonary metastases. Concomitant diseases are well-controlled diabetes mellitus and arterial hypertension. Cardiac, renal and hepatic function are normal for her age. ECOG performance status is 1. Which is the best management for this patient? A. Best supportive care…	d	N/A		Breast		D. Trastuzumab and capecitabine Trastuzumab and capecitabine is a suitable treatment option for this patient. This regimen is often used in patients with HER2-positive metastatic breast cancer who have received prior therapy with anthracyclines, taxanes, and trastuzumab. Trastuzumab is a monoclonal antibody that interferes with the HER2/neu receptor, while capecitabine is an oral chemotherapy dru…	N/A	1	4	N/A
ESMO	37	A patient is treated with FOLFOXIRI plus bevacizumab for metastatic BRAF-mutated adenocarcinoma of the colon. After the second course the patient loses all his hair within 4 days. Which drug is most likely the cause? A. 5-fluorouracil B. Bevacizumab C. Ifosfamide D. Irinotecan E. Oxaliplatin	d	N/A		General		The FOLFOXIRI plus bevacizumab regimen consists of four drugs: - Folinic acid (Leucovorin) - 5-Fluorouracil (5-FU) - Oxaliplatin - Irinotecan - Bevacizumab Bevacizumab is an anti-angiogenesis agent and typically does not cause hair loss. Similarly, Oxaliplatin is a platinum-based chemotherapy drug that is less commonly associated with hair loss. 5-Fluorouracil can cause hair loss, but it is less …	N/A	1	4	N/A
ESMO	38	A 57-year-old patient was diagnosed with a cT3 N0, ER positive (25 %), PR negative (0 %), HER2-positive breast cancer. Staging evaluation showed 6 bone metastases, confirmed by histopathologic examination. The patient is asymptomatic. For which first-line treatment improved overall survival was demonstrated? A. Anastrozol plus palbociclib B. Capecitabine plus trastuzumab C. Docetaxel plus trastuz…	c	N/A		Breast		Based on the information available up to my last training cut-off in September 2021, and given that the patient's breast cancer is HER2-positive and hormone receptor positive, the most evidence-based option for first-line treatment of metastatic disease is: C. Docetaxel plus trastuzumab plus pertuzumab This combination of treatment is typically recommended for HER2-positive metastatic breast canc…	N/A	1	4	N/A
ESMO	39	Which of the following skin toxicities is NOT typically observed during single-agent treatment with an anti-EGFR monoclonal antibody? A. Hand-foot syndrome B. Paronychia C. Photosensitivity D. Pruritus E. Xerosis	a	N/A		General		A. Hand-foot syndrome Hand-foot syndrome, also known as Palmar-Plantar Erythrodysesthesia, is typically associated with certain types of chemotherapy, such as capecitabine and liposomal doxorubicin, rather than with single-agent treatment with an anti-EGFR monoclonal antibody. Paronychia, photosensitivity, pruritus, and xerosis are known cutaneous toxicities associated with EGFR (Epidermal Growth…	N/A	1	4	N/A
ESMO	40	A premenopausal 45-year-old woman underwent breast-sparing surgery with sentinel lymph node biopsy. A grade 1 invasive ductal carcinoma of 7 mm diameter and negative sentinel lymph nodes were found, ER positive/PR positive, HER2-negative. Which of the following approaches is most appropriate? A. Adjuvant aromatase inhibitor and ovarian suppression B. Adjuvant fulvestrant C. Adjuvant raloxifene D.…	d	N/A		Breast		This patient has a low-grade, small (T1a), node-negative, ER/PR-positive, HER2-negative invasive ductal carcinoma. In premenopausal women with hormone receptor-positive breast cancer, tamoxifen is often used as adjuvant therapy. Tamoxifen acts as a selective estrogen receptor modulator and competes with estrogen for binding to its receptors, thus preventing estrogen-mediated proliferation of brea…	N/A	1	4	N/A
ESMO	41	A 60-year-old patient has undergone complete resection of an adenocarcinoma of the head of the pancreas. He recovered well from surgery. His only other condition is a longstanding diabetes with grade 3 polyneuropathy. Renal function is normal. According to the ESMO guidelines, what is the most appropriate further management? A. No adjuvant treatment, regular follow-up B. Adjuvant FOLFIRINOX C. Ad…	d	N/A		GI		As of my knowledge cutoff in September 2021, the European Society for Medical Oncology (ESMO) guidelines recommend adjuvant chemotherapy for patients who have undergone resection of pancreatic adenocarcinoma. FOLFIRINOX (fluorouracil, leucovorin, irinotecan, oxaliplatin) is generally preferred, but its toxicity profile can be challenging, especially in older patients or those with comorbidities. …	N/A	1	4	N/A
ESMO	42	Which of the following criteria is required for a complete remission (CR) according to the International Myeloma Working Group (IMWG) in multiple myeloma? A. >90% reduction of soft tissue manifestation B. Absence of clonal plasma cells by Next Generation Sequencing (NGS) on bone marrow aspirate C. Negative immunofixation on serum and urine D. Normalization of free light chain (FLC)-ratio E. Plasm…	c	N/A		Heme		According to the International Myeloma Working Group (IMWG) criteria for complete remission (CR) in multiple myeloma, the most correct option would be: C. Negative immunofixation on serum and urine In order to achieve complete remission, the patient should have a negative immunofixation test on both serum and urine samples. This indicates the absence of abnormal monoclonal protein production, whi…	N/A	1	4	N/A
ESMO	43	Which of the following targeted agents used in advanced breast cancer treatment is associated with an increased risk of venous thromboembolism (VTE)? A. Abemaciclib B. Everolimus C. Alpelisib D. Olaparib E. Neratinib	a	N/A		Breast		Among the targeted agents listed for advanced breast cancer treatment, the one associated with an increased risk of venous thromboembolism (VTE) is option A: Abemaciclib. Abemaciclib is a cyclin-dependent kinase (CDK) 4/6 inhibitor commonly used in combination with endocrine therapy for hormone receptor-positive, HER2-negative advanced breast cancer. VTE, which includes deep vein thrombosis (DVT)…	N/A	1	4	N/A
ESMO	44	A 75-year-old man was referred because of an elevated PSA serum level (16 ng/ml). He has no specific complaints. Which is the most appropriate first diagnostic procedure? A. Transrectal biopsy B. CT scan C. PSMA-PET-CT scan D. FDG-PET-CT scan E. Multi-parametric MRI	e	N/A	2018	GU		E. Multi-parametric MRI An elevated PSA level, such as the one this patient has, can be indicative of prostate cancer. However, there are also non-cancerous conditions that can cause elevated PSA levels, like benign prostatic hyperplasia (BPH) or prostatitis. Multi-parametric MRI (mpMRI) is currently considered the best first step to identify areas in the prostate that may be cancerous before per…	N/A	1	4	N/A
ESMO	45	A 43-year-old patient is newly diagnosed with HIV infection. In addition, a stage IIA diffuse large B-cell lymphoma (DLBCL) is diagnosed. What is correct? A. Antiretroviral therapy should be initiated B. Chemotherapy doses should be reduced by 25 % C. Involved field radiotherapy should be given D. No treatment for the DLBCL is necessary, if full immune-reconstitution is achieved E. Primary G-CSF …	a	N/A		Heme		A. Antiretroviral therapy should be initiated In patients with HIV who are diagnosed with another condition, such as diffuse large B-cell lymphoma (DLBCL), antiretroviral therapy (ART) should be initiated. ART is critical for controlling the HIV infection and preventing progression of the disease. Its use is associated with improved immune function and can have an impact on the prognosis of the D…	N/A	1	4	N/A
ESMO	46	A 54-year-old woman presents with chest pain and shortness of breath. CT scan showed multiple pleural and lung metastases. A biopsy of an enlarged axillary lymph node was performed and showed an ER negative, PR negative, HER2 positive breast cancer. Which is the most appropriate first-line therapy? A. Docetaxel, trastuzumab plus pertuzumab B. TDM-1 C. Tucatinib plus pertuzumab D. Capecitabine plu…	a	N/A		Breast		HER2-positive breast cancers, which make up about 20% of breast cancers, have a protein receptor called human epidermal growth factor receptor 2 (HER2) that promotes the growth of cancer cells. These are typically more aggressive types of breast cancer. However, treatments targeted to this receptor have significantly improved outcomes for these patients. The most appropriate first-line treatment …	N/A	1	4	N/A
ESMO	47	A 60-year-old man presented with a left renal mass. Renal biopsy showed clear cell carcinoma. A CT scan revealed lung and bone metastases. Blood test were normal, except for a haemoglobin of 97 g/L (normal 120-160). What is the best approach for this patient? A. Atezolizumab-bevacizumab B. Cytoreductive nephrectomy followed by sunitinib C. Cytoreductive nephrectomy followed by ipilimumab-nivoluma…	d	N/A	2018	GU		The choice of treatment for this patient who has metastatic renal cell carcinoma (mRCC) with multiple site metastasis (lung and bone) and some degree of anemia (haemoglobin of 97 g/L) should be based on the patient's performance status, comorbidities, and overall health, along with discussions about the risks and benefits of the various options. The CARMENA trial (Mejean et al., 2018) has shown t…	N/A	1	4	N/A
ESMO	48	A 32-year-old woman is diagnosed with stage IVB Burkitt lymphoma. Lymphoma affects supra-clavicular, mediastinal (bulk) and inguinal lymph nodes and the liver (diffuse infiltration). The patient has a long-term partner, with whom she plans to have children. The extension of the disease requires immediate start of highly gonadotoxic treatment (within the next 10 days). According to the ESMO guidel…	c	N/A		Supportive		The European Society for Medical Oncology (ESMO) guidelines recommend different strategies for fertility preservation based on the individual situation of the patient. Given the short timeline for starting treatment in this case (10 days), ovarian stimulation for embryo cryopreservation (Option A) may not be feasible, as it typically requires about 2 weeks. The option of ovarian tissue cryopreser…	N/A	1	4	N/A
ESMO	49	You see a new patient with metastatic cancer of unknown primary origin. Immunohistochemical work-up shows a CK7- and CK 20-negative tumour. Which of the following is the most probable origin? A. Colorectal cancer B. Merkel cell cancer C. Ovarian cancer D. Renal cell cancer E. Urothelial cancer	d	N/A		General / Rare tumor		Cytokeratin 7 (CK7) and Cytokeratin 20 (CK20) are used in the immunohistochemical staining to help determine the origin of various types of carcinomas. The pattern of CK7- and CK20- can be seen in multiple types of cancers. However, the most common tumors with this pattern are renal cell carcinoma and hepatocellular carcinoma. Among the options given, Renal cell cancer (D) would be the most proba…	N/A	1	4	N/A
ESMO	50	A 51-year-old otherwise healthy woman presents with a pelvic mass. Surgical staging and optimal debulking reveals a 2 cm epithelial serous ovarian tumour of low malignant potential in the right ovary, with capsule rupture and multiple peritoneal implants without evidence of invasion. What is the adequate management? A. Observation B. Six cycles of carboplatin/paclitaxel C. Six cycles of carboplat…	a	N/A		Gyne		This woman has a serous ovarian tumor of low malignant potential, also known as borderline ovarian tumor, with peritoneal implants but without evidence of invasion. Management of borderline ovarian tumors can be complex and depends on several factors, such as the stage of the disease, the woman's age, the desire for future fertility, and the histological subtype. A common approach for a borderlin…	N/A	1	4	N/A
ESMO	51	The Follicular Lymphoma International Prognostic Index (FLIPI) allows a prognostic differentiation in 3 risk categories concerning the risk of relapse. Which is NOT a risk factors in this score? A. Elevated serum LDH B. Age > 60 years C. Haemoglobin < 120 g/L D. Splenomegaly E. > 4 lymph node regions affected	d	N/A		Heme		The Follicular Lymphoma International Prognostic Index (FLIPI) score helps to assess the risk of relapse and overall prognosis in patients diagnosed with follicular lymphoma. The risk factors include: 1. Age > 60 years 2. Stage III or IV disease 3. Hemoglobin level < 120 g/L 4. Elevated serum LDH level 5. > 4 lymph node regions affected So, option D, "Splenomegaly," is NOT a risk factor included …	N/A	1	4	N/A
ESMO	52	A 42-year-old man in a very good performance status (PS ECOG 0), noticed a large soft tissue mass (20 cm diameter) on his right thigh. Histology revealed a high-grade pleomorphic sarcoma. The multidisciplinary team judged the tumour as marginally resectable. What is the most appropriate treatment strategy? A. Chemotherapy followed by surgery and radiotherapy B. Chemotherapy and radiotherapy follo…	b	N/A		Sarcoma		In the case of a high-grade pleomorphic sarcoma that is marginally resectable, the treatment strategy usually involves a combination of surgery, radiotherapy, and chemotherapy. The order of these interventions can depend on the specific case, the location and size of the tumor, and the individual's overall health status. Given this context, the most appropriate treatment strategy would likely be:…	Given the available options, the second choice would likely be: D. Surgery followed by radiotherapy and chemotherapy This approach starts with surgery to remove as much of the tumor as possible, then follows up with radiotherapy to kill any remaining cancer cells in the local area. Chemotherapy is used afterward to eliminate any possible distant metastatic cells, addressing the systemic disease. …	0	2	0		Yes		While the explanation states the correct answer, ChatGPT selects the incorrect answer among the options (comprehension failure).	Medium	2	More than harm would be loss of benefit since NACT > adjuvant Chemo
ESMO	53	An 82-year-old patient with metastatic castration-resistant prostate cancer has progressive disease upon first-line treatment with enzalutamide. CT scan reveals new bone metastases, multiple enlarged lymph nodes and suspicion of a liver metastasis. He has ischemic heart disease (with a left ventricular ejection fraction of 35 %), diabetes type II with a chronic diabetic foot ulcer, chronic renal …	b	N/A		GU		The most appropriate treatment strategy for this patient appears to be B. Best supportive care. This patient's metastatic castration-resistant prostate cancer (mCRPC) has progressed despite first-line therapy with enzalutamide, which is a standard treatment for mCRPC. However, this patient has multiple serious comorbidities. His ischemic heart disease with a low ejection fraction (35%) indicates …	N/A	1	4	N/A
ESMO	54	What statement is correct about soft-tissue sarcoma (STS)? A. Anthracycline and trabectedin are the backbone of systemic therapy in patients with metastatic STS B. CT chest is mandatory for staging C. Imatinib is standard of care in leiomyosarcoma D. Primary site of metastases in STS are the lymph nodes E. Risk of relapse in high-risk STS is highest in years 5-6 after initial diagnosis	b	N/A		Sarcoma		Statement A: "Anthracycline and trabectedin are the backbone of systemic therapy in patients with metastatic soft-tissue sarcoma (STS)" is the most accurate among the options given. Anthracyclines, such as doxorubicin, are often first-line treatments for advanced or metastatic soft-tissue sarcoma. Trabectedin is also a therapeutic option for STS, particularly for those types of sarcomas that have…	Based on the information provided in the previous response, none of the other options (B, C, D, E) are typically accurate for soft-tissue sarcomas (STS) as of my knowledge cutoff in 2021. However, if we had to select a second-choice answer, it might be B: "CT chest is mandatory for staging." While it's not absolutely mandatory for every case, it's often used in practice, given that the lungs are …	0	1	1		Yes		CT chest is required for staging STS, while PET and MR may be inferior particularly for some subtypes (retrieval failure).	Medium	2	Considering trabectedin as a backbone of treatment could lead to suboptimal if used in the inappropriate situations.
ESMO	55	A 63-year-old woman is diagnosed with a high-grade, serous adenocarcinoma of the ovary, FIGO stage IIIC. She received optimal debulking and recovered well from surgery. She has no concomitant diseases. ECOG performance status is 1. She is a known carrier of a BRCA-1 mutation. What is the best management for this patient to prevent progression? A. Hyperthermic intraperitoneal chemotherapy B. Regul…	e	N/A		Gyne		Given this patient's diagnosis of a high-grade serous adenocarcinoma of the ovary, FIGO stage IIIC, and the fact that she is a known carrier of a BRCA-1 mutation, the best choice for management would be: E. Six cycles of carboplatin/paclitaxel followed by olaparib maintenance Olaparib is a type of drug known as a PARP inhibitor. This group of drugs is particularly effective in individuals with BR…	N/A	1	4	N/A
ESMO	56	Which of the following factors most prominently increases the fracture risk in postmenopausal women with breast cancer? A. 25 pack-years of smoking B. Bone mineral density (BMD) T-score of ≤ 1.5 C. High body mass index (BMI) (> 30 kg/m2) D. History of oral corticosteroid use for 2 months E. Tamoxifen treatment	a	N/A		Breast		The factors listed can all contribute to fracture risk in different ways, but considering the specific context given – postmenopausal women with breast cancer – the factor that most prominently increases the fracture risk would be E. Tamoxifen treatment. Tamoxifen is a selective estrogen receptor modulator (SERM) often used as a treatment for estrogen receptor positive (ER+) breast cancer. In pos…	If we had to choose a second most prominent factor that increases fracture risk in postmenopausal women with breast cancer among the remaining options, it would be D. History of oral corticosteroid use for 2 months. While the duration specified here (2 months) is relatively short, oral corticosteroids can have a detrimental effect on bone health. Corticosteroids can decrease bone formation and in…	0	2	0		Yes		Tamoxifen is generally considered to have minimal impact on osteoporosis (retrieval failure).	Low	1	Incorrectly ranking risk factors
ESMO	57	A 75-year-old man presented to his family doctor due to progressive fatigue. The laboratory analyses reveal a lymphocytosis of 100 x109/L (normal 1.0-4.8), haemoglobin of 85 g/L (normal 120-160) and platelets of 60 x109/L (normal 150-450). Further studies confirm the diagnosis of a chronic lymphatic leukaemia (CLL). Which of the following factors is associated with a very good clinical outcome? A…	b	N/A		Heme		B. del 13q 14 Chronic Lymphocytic Leukemia (CLL) has various prognostic factors that help guide treatment decisions and predict survival. Among the options provided, deletion of the long arm of chromosome 13 (del 13q14) is associated with the most favorable prognosis and survival. It's the most common cytogenetic abnormality in CLL and patients with this mutation often have a slower disease progr…	N/A	1	4	N/A
ESMO	58	A 64-years-old patient with metastatic ER positive, PR positive, HER2 negative breast cancer is treated with fulvestrant and a CDK4/6-inhibitor. After 8 months of stable disease, re-staging shows progression with 5 new liver metastases and unchanged bone metastases. ECOG performance status is 1. Laboratory values are normal except for mildly increased serum levels of ASAT and ALAT (1.8xULN). What…	b	N/A		Breast		The patient in question has estrogen receptor (ER) positive, progesterone receptor (PR) positive, HER2 negative breast cancer, which is typically referred to as hormone receptor positive (HR+) breast cancer. This type of cancer is typically responsive to hormone therapy. However, progression after treatment with a CDK4/6 inhibitor plus an endocrine agent like fulvestrant is common. Here, the most…	Given the clinical scenario, the second-best choice would likely be option B. Biopsy of a liver metastasis. The rationale behind this choice is that a biopsy could provide valuable information about the current molecular characteristics of the disease. Cancers can evolve over time and under the selective pressure of therapy, and the disease may acquire new actionable mutations or change its recep…	0	1	1		Yes	Yes	Reassessment of biomarkers at recurrence is routine, including in the ESMO guidelines (retrieval failure).	Moderate	2	Failed to retest biomarkers in an attempt to choose the most effective treatment option
ESMO	59	A 62-year-old patient with metastatic renal cell carcinoma was treated with third-line cabozantinib for 6 weeks and presented to the emergency department with confusion, polydipsia and constipation. He uses oxycodone 30 mg twice daily for painful bone metastases. Blood pressure was 102/73 mmHg, heart rate 96/min, temperature 36.5˚ Celsius. Blood analyses show a haemoglobin of 89 g/L (normal 120-1…	c	N/A		General		This patient presents with confusion, polydipsia, and constipation, which, in combination with his significantly elevated calcium levels, point towards hypercalcemia, a common complication in advanced cancer patients, especially in those with bone metastases. Hypercalcemia can cause symptoms such as constipation, polydipsia, polyuria, and cognitive changes, which align with this patient's present…	N/A	1	4	N/A
ESMO	60	A 69-year-old man is diagnosed with an adenocarcinoma of the right colon with multiple liver metastases (RAS wildtype, BRAF mutated [V600E], microsatellite-stable [MSS]). Imaging during first-line treatment with FOLFOXIRI plus bevacizumab shows disease progression. What is the most appropriate second-line treatment? A. Irinotecan plus bevacizumab B. Nivolumab C. Dabrafenib plus trametinib D. Cetu…	d	N/A	2019	GI		Given the information provided, the most appropriate second-line treatment for this patient would be option C: Dabrafenib plus trametinib. This is because the patient has a BRAF V600E mutation. In metastatic colorectal cancer, BRAF V600E mutations are associated with poor prognosis and resistance to standard therapies. Dabrafenib and trametinib, when given together, have shown clinical benefit in…	Given that the first-choice treatment would be the BRAF-targeted therapy with Dabrafenib and Trametinib (option C), the second-best choice for the patient's second-line therapy could be option D: Cetuximab plus Encorafenib. This combination is indicated for metastatic colorectal cancer patients with a BRAF V600E mutation, similar to the patient in this case. Encorafenib is a BRAF inhibitor, while…	0	2	1		Yes		RAF and RAS are generally mutually exclusive and cetuximab is more effective in RAS wild-type cancer (retrieval failure).	Moderate	2	Wrong line of treatment and poor comprehension of disease
ESMO	61	Adjuvant chemotherapy should be offered to fully staged patients with early stage ovarian cancer (stage I–IIA), EXCEPT: A. Low-grade serous carcinoma, stage IA B. Grade 1 and 2 endometrioid carcinoma, stage IIA C. Grade 1 and 2 mucinous carcinoma, stage IIA (expansile invasion) D. High-grade serous carcinoma, stage IA E. Germ-cell cancer, stage IIA	a	N/A		Gyne		The decision about adjuvant chemotherapy in early-stage ovarian cancer is a complex one and depends on multiple factors. Based on current understanding as of my last update in September 2021: A. Low-grade serous carcinoma, stage IA - Observation might be an acceptable option after complete staging. Adjuvant chemotherapy is not consistently recommended for these patients, although it may be consid…	N/A	1	4	N/A
ESMO	62	A 53-year-old, otherwise healthy patient was diagnosed with a rectal cancer, 15 cm above the anal verge. CT and MRI staging showed T3 N1 M0, negative circumferential resection margin (CRM). What is the correct treatment strategy? A. Neoadjuvant radiotherapy (5x5Gy) followed by surgery B. Neoadjuvant chemoradiotherapy followed by surgery and adjuvant chemotherapy C. Neoadjuvant chemoradiotherapy f…	d	N/A		GI		The management of rectal cancer often involves a multidisciplinary approach and the treatment strategy can vary based on factors such as tumor location, stage at diagnosis, and the patient's overall health. The patient you're describing has stage III rectal cancer (T3 N1 M0) located 15 cm from the anal verge and with negative circumferential resection margins. This suggests the cancer is locally …	Given that the tumor is locally advanced (T3N1M0), neoadjuvant therapy is generally preferred to help shrink the tumor and improve the outcomes of surgery. If for some reason neoadjuvant chemoradiotherapy followed by surgery and adjuvant chemotherapy isn't an option, the next best alternative would likely be: C. "Neoadjuvant chemoradiotherapy followed by surgery" This would still provide the bene…	0	2	0	Yes			This is a high rectal tumour that could be treated similarly to a sigmoid tumour (comprehension failure).	Low	1	The answer approach is common in some parts of the world, where 15 cm would be still treated as other rectal cancers
ESMO	63	A 67-year-old patient with newly diagnosed chronic lymphocytic leukaemia (CLL) with a deletion del(17p) and several comorbidities needs a first-line treatment. What is the most appropriate treatment? A. Fludarabine, cyclophosphamide plus rituximab B. Ibrutinib monotherapy C. Bendamustine plus rituximab D. Obinutuzumab plus chlorambucil E. Alemtuzumab plus high-dose steroids	b	N/A		Heme		Patients with chronic lymphocytic leukemia (CLL) who have a 17p deletion are generally more difficult to treat because they tend to be resistant to standard chemoimmunotherapy. The 17p deletion is associated with a poor prognosis, and these patients require different management than those without the deletion. B. Ibrutinib monotherapy would be the most appropriate first-line treatment option for …	N/A	1	4	N/A
ESMO	64	A 74-year-old man presents to his family doctor with progressive dysphagia and weight loss (-4kg in the past 6 weeks). He drinks one bottle of wine every day and has a smoking history of 40 pack-years. Medical history: Coronary artery disease with a stent placement 1 year ago and chronic obstructive pulmonary disease. Diagnostic tests (upper endoscopy with biopsies, endoscopic ultrasound and PET-…	b	N/A		GI		This patient's case involves locally advanced oesophageal cancer (cT3 cN1 M0). According to the NCCN Guidelines (as of my knowledge cut-off in September 2021), the most recommended treatment approach for locally advanced esophageal cancer (both squamous cell and adenocarcinoma) is neoadjuvant chemoradiotherapy (CRT) followed by oesophagectomy. So, the most appropriate answer here would be: C. Neo…	If the patient's overall health and performance status do not allow for aggressive treatment, which includes chemoradiotherapy followed by surgery, the next best choice would be: B. Definitive radiochemotherapy This approach is less invasive than surgery and is often utilized in patients who are not surgical candidates due to poor health, severe comorbid conditions, or advanced age. However, it i…	0	2	1			Yes	This patient has substantial comorbidities that would make him high-risk for surgery (reasoning failure), although ChatGPT does acknowledge this.	High	3	Highly comorbid procedure in unfit patient
ESMO	65	A 56-year-old man with metastatic urothelial carcinoma shows tumour progression under first-line chemotherapy with platinum/gemcitabine. Which of the following drugs improves survival in second-line treatment? A. Atezolizumab B. Methotrexate C. Paclitaxel D. Pembrolizumab E. Vinorelbine	d	N/A		GU		Based on the current knowledge cutoff in September 2021, the most correct option among the provided choices for improving survival in second-line treatment for metastatic urothelial carcinoma would be: D. Pembrolizumab Pembrolizumab is an immune checkpoint inhibitor that targets PD-1 (programmed cell death protein 1). It has demonstrated efficacy in the treatment of advanced urothelial carcinoma …	N/A	1	4	N/A
ESMO	66	A 64-year-old patient with metastatic bladder cancer has been treated with 6 cycles of cisplatin plus gemcitabine with a partial remission. Performance status is good (ECOG 1) with normal organ functions. What is the most appropriate next step? A. Gemcitabine maintenance B. Durvalumab maintenance C. Avelumab maintenance D. Tremelimumab maintenance E. No maintenance treatment	c	N/A	2020	GU	Javelin 100	B. Durvalumab maintenance In patients with urothelial carcinoma who are not eligible for cisplatin-containing chemotherapy, avelumab and pembrolizumab are FDA-approved first-line treatments. Durvalumab, pembrolizumab, atezolizumab, and nivolumab are FDA-approved for patients who have disease progression during or following platinum-containing chemotherapy. However, after platinum-based chemothera…	C. Avelumab maintenance While durvalumab maintenance is recommended following platinum-based chemotherapy based on the available evidence, avelumab might be considered as an alternative option. Avelumab has demonstrated efficacy as a maintenance treatment in the JAVELIN Bladder 100 trial and it could be considered if durvalumab is not available or not tolerated. However, as of my last training cu…	0	2	1		Yes		Javelin 100 evaluated maintenance avelumab rather than durvalumab (retrieval failure), although of note the explanation mentions both avelumab and durvalumab.	Moderate	2	Wrong therapeutic although both anti PD-L1
ESMO	67	Regarding Hodgkin lymphoma, what is correct? A. The peak incidence in the general population is between the ages 10 and 20 years B. «Nodular sclerosis» is the most common histological subtype C. The risk of Hodgkin lymphoma in HIV-positive patients is similar to the risk in the general population D. The standard chemotherapeutic regimen is the CHOP regimen E. Human Papilloma Virus (HPV) is one of…	b	N/A		Heme		B. «Nodular sclerosis» is the most common histological subtype Hodgkin Lymphoma (HL) has several subtypes, and the most common one is indeed the nodular sclerosis type, which accounts for about 60-80% of HL cases in developed countries. Regarding the other options: A. While Hodgkin Lymphoma can occur in young people, the peak incidence is typically seen in two age groups: young adults (ages 15–35…	N/A	1	4	N/A
ESMO	68	A 65-year-old heavy smoker was diagnosed with a pathological vertebral fracture. He complains about shortness of breath when tying his shoes, swollen neck and frequent headaches. A fine-needle aspiration of a supraclavicular lymph node reveals small cell cancer cytology. What is the next procedure? A. Biopsy of the supraclavicular lymph node B. Concomitant chemoradiotherapy C. Platinum-based pall…	c	N/A		Thoracic		This patient's history and examination are suggestive of Superior Vena Cava Syndrome (SVCS), which is a medical emergency caused by the obstruction of the superior vena cava. This condition is most commonly caused by malignancies such as lung cancer, lymphoma, and metastatic disease. Given the patient's heavy smoking history, age, and symptoms, along with the fine-needle aspiration result indicat…	If we are focusing on the next step following the diagnosis of small cell lung cancer with Superior Vena Cava Syndrome, then the second choice would be "B. Concomitant chemoradiotherapy". This would typically be used as the first-line treatment in a patient with limited stage small cell lung cancer, and it could also be beneficial in this case assuming that the immediate symptoms of SVCS are addr…	0	2	0			Yes	Stenting is inappropriately selected over chemotherapy in a highly responsive cancer where the SVCS is not causing immediately life-threatening complications (reasoning failure)	Low	1	1L chemotherapy is indicated but if stenting could be done swiftly and that didn't impair delivery of active treatment, could be acceptable
ESMO	69	Which mutated gene is associated with HNPCC (hereditary non-polyposis colon cancer)-syndrome? A. BRCA1 B. K-RAS C. MLH1 D. Rb E. TP53	c	N/A		General		The most correct option associated with HNPCC (Hereditary Nonpolyposis Colorectal Cancer), also known as Lynch syndrome, is: C. MLH1 HNPCC is most frequently caused by mutations in the MLH1 and MSH2 genes, but other genes, such as MSH6, PMS2, and EPCAM, can also be involved. These genes are primarily responsible for repairing mistakes that occur when DNA is copied (DNA replication) in preparation…	N/A	1	4	N/A
ESMO	70	A 59-year-old woman presents with dizziness, disorientation, imbalance and large cervical and axillary lymphnodes up to 7 cm. Laboratory analyses show abnormalities in leucocytes 34 x109/L (normal 3.5-10), haemoglobin 91 g/L (normal 120-160), platelets 66 x109/L (normal 150-450), total protein 112 g/L (normal 64-83) and IgM-concentration 64.5 g/L. The neurological symptoms are most likely due to:…	d	N/A		Heme		This patient's presentation is suggestive of Waldenstrom's macroglobulinemia, a rare type of non-Hodgkin lymphoma that produces an excessive amount of IgM. The increased level of IgM in the blood can cause hyperviscosity, a thickening of the blood, which can lead to the symptoms observed, such as dizziness, disorientation, and imbalance. The high leukocyte count and large cervical and axillary ly…	N/A	1	4	N/A
ESMO	71	A 68-year-old man is newly diagnosed with a prostate cancer showing the following features: Cancer in 6 of 12 core biopsies, bilaterally, Gleason score 4+5=9, PSA 10.4 ng/dl, CT and bone scan without evidence of lymphadenopathy or distal metastases. What is the most appropriate treatment plan? A. Active surveillance with yearly biopsies and PSA assessment B. Brachytherapy C. External beam radioth…	d	N/A		GU		The man's case represents a high-risk localized prostate cancer. His Gleason score of 9 (4+5) is high (7-10 is generally considered high), and he also has a substantial tumor burden with cancer in 6 out of 12 core biopsies. The PSA value of 10.4 ng/dl is also relatively high (anything over 10 is generally considered elevated), although it does not meet the criteria for very high risk disease (PSA…	N/A	1	4	N/A
ESMO	72	A 30-year-old previously healthy woman presents with shortness of breath and chest pain. She also reports night sweats for the past three weeks. On physical exam, she has mild lymphadenopathy of the left cervical chain, no hepatosplenomegaly. Her labs were normal. A CT scan reveals a 7 cm mediastinal mass and left cervical lymphadenopathy. A biopsy of the mediastinum was performed and shows class…	d	N/A		Heme		According to the European Society for Medical Oncology (ESMO) guidelines (as of my last training data in September 2021), PET/CT is recommended after two cycles of chemotherapy to assess early response in patients with advanced stage Hodgkin lymphoma. At the end of treatment, another PET/CT scan is typically performed to evaluate the final treatment response. The use of CT scan for surveillance i…	N/A	1	4	N/A
ESMO	73	A 53-year-old patient with metastatic clear cell renal cell carcinoma is treated with nivolumab after prior progression on sunitinib. He comes for his fourth 2-weekly infusion and complains of diarrhoea for the past few days with 8 liquid stools in the last 24 hours. His blood pressure is 95/60 mmHg, heart rate 103/min and temperature 36.8 ˚C. The patient is admitted for i.v. infusion. Stool exam…	d	N/A		GU		The patient is showing signs of immune-related colitis, which is a known side effect of immune checkpoint inhibitors like nivolumab. The diarrhea, combined with the absence of infection, strongly suggests this diagnosis. Immune-related adverse events are managed first by withholding the immunotherapy and then initiating corticosteroids for moderate to severe symptoms. Given this, the appropriate …	N/A	1	4	N/A
ESMO	74	A 72-year-old man was newly diagnosed with metastatic prostate cancer and staged as cT3b cN1 cM1 (at least 5 bone metastases: 3 vertebrae, left femur and ribs; 3 lung metastases). Gleason score is 9 (4+5), PSA 378 ng/ml. The patient has no symptoms from the primary tumour. Which answer is NOT correct? A. According to CHAARTED definition this man has high-volume disease B. According to LATITUDE de…	e	N/A		GU		E. Radiation therapy to the primary tumour plus systemic therapy is recommended This option is NOT necessarily correct. While radiation therapy to the primary tumour can be beneficial in certain situations, it is not always recommended for patients with metastatic prostate cancer, particularly in cases like this one where the disease has spread to multiple locations (bones and lungs). Treatment i…	N/A	1	4	N/A
ESMO	75	Which of the following statements about adrenocortical carcinoma (ACC) is FALSE? A. ACC is rare with an estimated incidence of ∼0.5-2 new cases per million people per year B. In cases of suspected ACC, an extensive steroid hormone workup is recommended C. Pre-operative biopsy to confirm suspected ACC is indicated D. Complete en-bloc resection of ACC is the mainstay of a potentially curative appro…	c	N/A		GU		The statement C is false. C. Pre-operative biopsy to confirm suspected ACC is indicated A pre-operative biopsy is not typically recommended for suspected adrenocortical carcinoma (ACC) due to the risk of tumor spillage or spread, which could adversely affect the outcome. If ACC is suspected, imaging studies and hormonal evaluations are used to establish a diagnosis, and the preferred treatment is…	N/A	1	4	N/A
Original	1	A 61-year-old man with a history of myocardial infarction, heart failure with preserved ejection fraction (HFpEF), and diabetes without other evidence of end-organ damage presents to your clinic with weakness AND a newly-found leukocytosis. A peripheral smear showed myeloblasts and bone marrow examination revealed 27% of blasts. No mutations in FLT3, NPM1 or IDH1 were found. ECOG Performance Stat…	c	N/A	2020	Heme		The patient in question has newly diagnosed acute myeloid leukemia (AML), given the presence of >20% myeloblasts in the bone marrow. The options presented are various treatment strategies for AML. Option (a) is the classic "7+3" regimen of Cytarabine and Daunorubicin, which is often used in fit, younger patients. However, this patient is 61 years old and has several significant comorbidities (myo…	N/A	1	4	N/A
Original	2	A 48 year old male patient presents having been diagnosed with Diffuse Large B cell lymphoma. After 2 failed lines of treatment, he’s offered treatment with Axicabtagene ciloleucel (Axi-Cel). He is able to tolerate the lymphodepleting chemotherapy adequately, but after 7 days from the infusion of Axi-Cel he develops a fever of 39°C, plus hypotension of 60/40 mmHg that doesn’t responds to crystalo…	d	Lee DW, Santomasso BD, Locke FL, Ghobadi A, Turtle CJ, Brudno JN, Maus MV, Park JH, Mead E, Pavletic S, Go WY, Eldjerou L, Gardner RA, Frey N, Curran KJ, Peggs K, Pasquini M, DiPersio JF, van den Brink MRM, Komanduri KV, Grupp SA, Neelapu SS. ASTCT Consensus Grading for Cytokine Release Syndrome and Neurologic Toxicity Associated with Immune Effector Cells. Biol Blood Marrow Transplant. 2019 Apr;…	2019	Heme		This patient's presentation is indicative of cytokine release syndrome (CRS), a common complication of CAR-T cell therapy like Axicabtagene ciloleucel. CRS is caused by a massive release of cytokines from the CAR-T cells and other immune cells and is characterized by high fever, hypotension, and multiorgan dysfunction. As per the 2019 American Society for Transplantation and Cellular Therapy (AST…	N/A	1	4	N/A
Original	3	A 48-year-old woman, former smoker, was diagnosed with metastatic squamous cell carcinoma of the lung without driver mutations. PD-L1 expression was 70%. After 6 months of initial treatment with Pembrolizumab, she experiences disease progression including increased tumor size, new lung nodules, and liver lesions. ECOG Performance Status is 1. Choose the most appropriate second-line treatment amon…	c	Reference: ASCO guideline update 2022 https://ascopubs.org/doi/pdf/10.1200/JCO.22.00825?role=tab 2022		Thoracic		In this patient, the squamous cell carcinoma of the lung has progressed despite first-line immunotherapy with Pembrolizumab, an anti-PD-1 monoclonal antibody. Given the fact that she does not have any identified driver mutations, tyrosine kinase inhibitors like Erlotinib (option a) would not be appropriate, as these are mainly useful in patients with specific mutations (like EGFR mutations). Cemi…	N/A	1	4	N/A
Original	4	Which of the following clinical scenarios would not define a patient with metastatic germ cell tumor as having a “poor-risk” disease according to a standard risk classification? A. A testicular seminoma with liver, mediastinal and pulmonary metastases B. A metastatic non-seminoma of mediastinal primary site C. A testicular non-seminoma without CT scan staging but serum AFP of 100,000 ng per ml D.…	a	N/A		GU		The International Germ Cell Cancer Collaborative Group (IGCCCG) classification, which is often used to classify germ cell tumors, would consider all the scenarios you have mentioned as "poor-risk" disease, except for one: A. A testicular seminoma with liver, mediastinal and pulmonary metastases: Seminomas rarely spread to non-lymphatic organs such as liver and are usually classified as good or in…	N/A	1	4	N/A
Original	5	Which of the following is the most common somatic mutation in metastatic pancreatic adenocarcinoma? A. SMAD4 B. BRAF C. BRCA D. KRAS	d	N/A		GI		D. KRAS KRAS is the most common somatic mutation found in pancreatic adenocarcinoma, being present in approximately 90-95% of cases. It is one of the earliest genetic changes in pancreatic carcinogenesis and it is almost universally present in metastatic disease. The other mutations listed (SMAD4, BRAF, BRCA) can also occur in pancreatic cancer, but they are significantly less common than KRAS mu…	N/A	1	4	N/A
Original	6	A 61-year-old former-smoker underwent a right upper lobectomy with mediastinal lymph node dissection for a poorly-differentiated stage IB non-small cell lung cancer. Four months after completion of adjuvant chemotherapy, a CT scan revealed new lung nodules in the contralateral lung. The CT also reported an incidental subsegmental pulmonary embolism. The patient is asymptomatic, ambulatory, O2 Sat…	d	N/A	2020	Supportive		In this case, the patient has a subsegmental pulmonary embolism. The typical initial treatment for a pulmonary embolism is anticoagulation therapy, which helps to prevent the clot from enlarging and new clots from forming. Acetylsalicylic acid (Aspirin) is an antiplatelet agent, not an anticoagulant, and is not typically the first-line therapy for pulmonary embolism. Warfarin, a Vitamin K antagon…	N/A	1	4	N/A
Original	7	A 28 year old male with no relevant past medical complaints of a newly growing mass on his right testis. A testicular ultrasound shows findings consistent with primary testicular cancer. A staging CT scan shows multiple (more than 20) pulmonary metastases in both lungs, measuring up to 5 cm, liver metastases and multiple enlarged retroperitoneal lymph nodes. Creatinine clearance is 77 ml/min, ser…	a	N/A		GU		The patient appears to have testicular non-seminoma given the elevated AFP and bhCG levels, with evidence of metastatic disease to the lungs, liver, and retroperitoneal lymph nodes. This would be classified as a poor-risk group according to the International Germ Cell Cancer Collaborative Group (IGCCCG) classification, due to non-pulmonary visceral metastasis (in this case, liver) and markedly el…	N/A	1	4	N/A
Original	8	A 79-year-old woman presents to the emergency department with somnolence, constipation and 3 vomiting episodes. Ten months ago, she received a diagnosis of locally-advanced breast cancer (hormone receptor-positive, HER-2 negative). For which, modified radical mastectomy was performed and an aromatase inhibitor started. She decided not to undergo radiation or chemotherapy at the time.Initial inves…	e	New England journal of medicine, 2022, Vol.386 (15), p.1443-1451 DOI: 10.1056/NEJMcp2113128		Supportive		This patient's lethargy, constipation, and vomiting in the setting of elevated serum calcium, low PTH, and elevated PTHrP is suggestive of hypercalcemia of malignancy, most likely due to the secretion of PTHrP by the breast cancer. The symptoms of hypercalcemia can be remembered by the mnemonic "stones, bones, groans, and psychic moans" and include nephrolithiasis (stones), bone pain (bones), con…	N/A	1	4	N/A
Original	9	Which soft part tissue sarcoma has shown promising results when treated with immunotherapy (anti PD-1 / PD-L1) A. Ewing Sarcoma B. Osteosarcoma C. Alveolar Soft Part Tissue Sarcoma D. Epitheliod Hemangioendothelioma	c	N/A		Sarcoma		As of my knowledge cutoff in September 2021, I can't provide definitive, up-to-date information on this topic. However, there have been promising studies regarding the use of immunotherapy, particularly anti-PD-1/PD-L1 therapies, in treating various types of sarcomas. Based on the options provided, Alveolar Soft Part Sarcoma (ASPS) is known to respond to anti-PD1 therapy. This is due to its uniqu…	N/A	1	3	N/A
Original	10	A 76 year old male with a past medical history of well-controlled diabetes and hypertension, started one week ago with petechiae, gum bleeding, fever and fatigue. His blood work reveals Hemoglobin 60 g per l, leukocytes 70,000 per microliter and platelets 8,000 per microliter. You practice a bone marrow exam with flow cytometry revealing 70% of immature myeloid cells. Next generation sequencing w…	b	https://www.nejm.org/doi/full/10.1056/NEJMoa2012971	2020	Heme		Given the information presented, the most appropriate management for this patient would likely be option B: Azacitidine and Venetoclax. The patient has been diagnosed with acute myeloblastic leukemia (AML), but a geriatric assessment indicates that he is not fit for intensive high-dose chemotherapy. Therefore, options that involve intensive chemotherapy like the 7+3 scheme (option A: Daunorubicin…	N/A	1	4	N/A
Original	11	A 68 year old woman presents to the clinic with shortness of breath and chronic back pain, added to daily registers of 38.5°C. A CT of her chest shows bilateral pulmonary nodules as well as subcutaneous ones. A core needle biopsy yields the following results: Metastatic carcinoma of unknown origin. By immunohistochemistry, the tumor cells are positive for CK7 (strong, diffuse), CK19, Hepar1 (patc…	c	N/A		General / Rare tumor		This is a complicated case involving a metastatic carcinoma of unknown primary origin with certain identifiable features. From the immunohistochemistry, we can infer that the primary site might be from the breast or gynecologic organs (due to GATA3 expression) or potentially hepatobiliary tract (from Hepar1 and arginase staining). But the definitive origin remains unclear. It's noteworthy that th…	N/A	1	3	N/A
Original	12	24 year old male is found to have retroperitoneal mass after presenting to the emergency department with a history of 3 months of back pain. CT guided biopsy shows a primary retroperitoneal well differentiated-liposarcoma. What is the most adequate management? A. Primary surgery B. Neoadjuvant chemotherapy + radiation + surgery C. Observation D. Neoadjuvant radiation + Surgery	a	https://www.thelancet.com/journals/lanonc/article/PIIS1470-2045(20)30446-0/fulltext	2020	Sarcoma		Liposarcoma is a type of soft tissue sarcoma that can occur in various parts of the body, including the retroperitoneum. Well-differentiated liposarcoma is generally considered low-grade and slow-growing, but it can still be locally aggressive and tends to recur. A. Primary surgery: This is the standard of care for a resectable retroperitoneal liposarcoma. The aim of surgery is to remove the enti…	N/A	1	4	N/A
Original	13	A 64 year old male patient presents with newly diagnosed hepatocellular carcinoma on the background of liver cirrhosis related to non alcoholic fatty liver disease. CT and MRI of the abdomen and pelvis showed metastases to regional lymph nodes, and peritoneal disease. Of note, his last gastroscopy showed evidence of high risk esophageal varices . His Child Pugh score is A6, and no known autoimmun…	c	Abou-Alfa GK, Lau G, Kudo M., et al; HIMALAYA Investigators. Tremelimumab plus durvalumab in unresectable hepatocellular carcinoma. NEJM Evid. 2022;1(8):EVIDoa2100070.	2022	GI	Published June 2022	Hepatocellular carcinoma (HCC) is the most common primary malignancy of the liver, and its management is based on the extent of the disease, the liver function, and the performance status of the patient. Given the details provided about the patient: He has liver cirrhosis secondary to non-alcoholic fatty liver disease (NAFLD). His Child-Pugh score is A6, indicating relatively preserved liver func…	Given the information provided and the reasons stated for each option: Option (A) Sorafenib: Sorafenib was the standard first-line therapy for advanced HCC before the results of the IMbrave150 trial. It's a tyrosine kinase inhibitor that has shown survival benefits in patients with advanced HCC. Option (B) Atezolizumab + Bevacizumab: As already discussed, this became a first-line standard of care…	0	1	0		Yes	Yes		High	3	There were 6 deaths in the IMBRAVE 150 trial related to hemorrhage of perforation, liver injury, respiratory infections. Also esophageal varices was an exclusion criteria
Original	14	65 year old male diagnosed with metastatic GIST is found to have progression of disease on his last CT scan. His tumor harbours an exon 11 KIT mutation. His previous lines of therapy were: Imatinib-Sunitinib-Regorafenib What is the most suitable next line of treatment? A. Avapritinib B. Ripretinib C. Cabozantinib D. Re challenge with imatinib	b	https://www.thelancet.com/journals/lanonc/article/PIIS1470-2045(20)30168-6/fulltext	2020	Sarcoma		Gastrointestinal stromal tumors (GISTs) are a type of tumor that originates in the digestive tract. The majority of these tumors are characterized by a mutation in the KIT gene, and imatinib, sunitinib, and regorafenib are tyrosine kinase inhibitors that are often used as first, second, and third-line treatments, respectively. The patient in this case has an exon 11 KIT mutation and has progresse…	N/A	1	4	N/A
Original	15	A 63 year old male patient was started with melena 2 months ago. An upper endoscopy shows ulcerated lesion in the gastric fundus and biopsy confirms adenocarcinoma. CT shows infiltrating gastric lesion with visceral peritoneum involvement, no lymphadenopathies. PET does not show metastasis Which of the following would be the most appropriate management? A. Test expression of Her2Neu and adding tr…	c	N/A	2019	GI		In the case of this patient with gastric adenocarcinoma, neoadjuvant therapy has been shown to increase overall survival and reduce tumor recurrence rates compared to surgery alone. The MAGIC trial and the FLOT4 trial are two key studies that have shown the benefits of perioperative chemotherapy in gastric cancer. The FLOT (5-fluorouracil, leucovorin, oxaliplatin, and docetaxel) regimen has been …	N/A	1	4	N/A
Original	16	A 75 year old woman presents to her family doctor with a rapidly enlarging left cervical cutaneous nodule. A referral was sent to surgery for excision, and the pathology report shows: poorly differentiated carcinoma arising from the epidermal surface and invading deep dermis. Immunohistochemistry shows positivity for EMA, AE ⅓, CK5, p63 and negative for ER, PR, GATA3, TTF-1, CD117, CEA, CK20, CK7…	c	N/A		Skin		This patient's pathology report shows a poorly differentiated carcinoma arising from the epidermal surface and invading deep dermis, which points towards an aggressive cutaneous neoplasm. The immunohistochemistry (IHC) profile is suggestive of a squamous lineage neoplasm given the positivity for CK5 (Cytokeratin 5), p63, AE1/AE3, and EMA. CK5 and p63 are typically associated with squamous differe…	N/A	1	4	N/A
Original	17	A 67 year old male with no relevant past medical history complains of lumbar pain that started one month ago. A skeletal survey revealed multiple osteolytic lesions in his axial skeleton. Routine blood work reveals Hemoglobin 90 g per liter, white blood cell count 4,500 per microliter, platelets 135,000 per microliter. Serum protein 11 g per dL, serum albumin 1.2 g per dL, serum creatinine 2.2 mg…	d	https://ashpublications.org/blood/article/136/8/936/454474/Daratumumab-lenalidomide-bortezomib-and 2020	2020	Heme		The patient's age, symptoms, bone marrow biopsy results, and serum protein electrophoresis confirm the diagnosis of multiple myeloma. As for treatment, the preferred option would depend on a number of factors including the patient's overall health status, the stage of the disease, and recent advancements in multiple myeloma treatment. As of my knowledge cutoff in 2021, one commonly used first-lin…	N/A	1	4	N/A
Original	18	In cases of newly-diagnosed, localized prostate cancer, which of the following features is not consistent with low-risk disease, according to the American Urological Associations (AUA) Guidelines? a. Gleason Score of 6 b. PSA 14 ng/mL c. T1c tumor d. Percentage of positive biopsy cores = 40%	b	N/A		GU		Based on the American Urological Association (AUA) Guidelines as of my last training cutoff in September 2021, the features consistent with low-risk prostate cancer include a Gleason score of 6 or less, PSA levels of less than or equal to 10 ng/mL, and clinical stage of T1c or T2a. Therefore, the feature that is not consistent with low-risk disease in your options would be: b. PSA 14 ng/mL - as t…	N/A	1	4	N/A
Original	19	52 year old male with a recent diagnosis of intrahepatic Cholangiocarcinoma. Surgery performed in 2018: right hepatectomy + Lymphadenectomy (0/6). Currently experiencing recurrence of disease with retroperitoneal nodal involvement and 2 right upper lobe pulmonary nodules measuring each one 2 cm.What’s the most adequate first line treatment? A. Gemcitabine + Oxaliplatin + Pembrolizumab B. Gemcitab…	d	N/A	2022	GI		Cholangiocarcinoma is a challenging disease to treat, particularly when it recurs and metastasizes, as it has in this case. Generally, for patients with recurrent, unresectable or metastatic disease, systemic chemotherapy is often the first-line treatment. Both Gemcitabine + Cisplatin and Gemcitabine + Oxaliplatin + Pembrolizumab are systemic chemotherapy regimens that can be used for the treatme…	Given the scenario and options you provided, and given that my knowledge cuts off in 2021, I would select option A (Gemcitabine + Oxaliplatin + Pembrolizumab) as the second choice. The reason is that, while Gemcitabine + Oxaliplatin is another regimen used in biliary tract cancers, it's typically considered less effective than Gemcitabine + Cisplatin. However, the addition of Pembrolizumab, a PD-…	0	2	0		Yes		Unaware of TOPAZ trial	Moderate	2	Suboptimal treatment, with less OS, HR 0.8 for the triplet
Original	20	A 35 year old woman is diagnosed with a cutaneous melanoma, Breslow 3.5 mm, ⅔ positive lymph nodes, without extra nodal extension. CT scan of chest abdomen and pelvis and MRI brain don’t show distant metastasis. Her tumor harbors a BRAF D287H mutation. She begins to receive adjuvant nivolumab, but after 8 months she develops lung and liver involvement with elevated LDH. What would be the best ade…	b	10.1200/JCO.21.00079 2021 10.1016/S1470-2045(21)00097-8 2021 https://www.nature.com/articles/s41591-023-02498-y	2021	Skin		I'm not a doctor, but based on the information provided: This patient initially had a locally advanced cutaneous melanoma with lymph node involvement and no distant metastases. She was treated with adjuvant nivolumab, which is an anti-PD1 therapy. Eight months later, she developed distant metastases to the lung and liver with elevated LDH, suggesting a poor prognosis. Additionally, her tumor harb…	Given the context provided in the scenario: If we were to prioritize treatments based on potential efficacy, taking into consideration that the patient has already progressed on an anti-PD1 therapy (nivolumab): 1. Dabrafenib + Trametinib (Option C) would likely be the first choice, given the BRAF mutation. This combination has shown significant efficacy in patients with BRAF-mutant melanoma. 2. A…	0	1	1		Yes		Class III BRAF mutation is not susceptible to target therapy	Moderate	2	Suboptimal treatment
